# Supplementary material for: Tunable electrochemiluminescence of TADF luminophores: manipulating efficiency and unveiling water-soluble emitters
Source: Chem Sci. 2024 Oct 3;15(43):17892–9. doi: 10.1039/d4sc04986a (PMC11462160; doi:10.1039/d4sc04986a)
Supplement: SC-015-D4SC04986A-s002 [file SC-015-D4SC04986A-s002.cif]

# Supplementary Information (SI) for Chemical Science.
# This journal is © The Royal Society of Chemistry 2024

####################################################################### 
# 
# This file contains crystal structure data downloaded from the 
# Cambridge Structural Database (CSD) hosted by the Cambridge 
# Crystallographic Data Centre (CCDC).
# 
# Full information about CCDC data access policies and citation 
# guidelines are available at http://www.ccdc.cam.ac.uk/access/V1 
# 
# Audit and citation data items may have been added by the CCDC. 
# Please retain this information to preserve the provenance of 
# this file and to allow appropriate attribution of the data. 
# 
#######################################################################

data_2GP
_database_code_depnum_ccdc_archive 'CCDC 2359842'
loop_
_audit_author_name
_audit_author_address
'Nicola Demitri'
;Elettra Synchrotron XRD BLs
Italy
;
_audit_update_record             
;
2024-06-01 deposited with the CCDC.	2024-09-19 downloaded from the CCDC.
;

_audit_creation_method           SHELXL-2018/3
_shelx_SHELXL_version_number     2018/3
_chemical_name_systematic        ?
_chemical_name_common            ?
_chemical_melting_point          ?
_chemical_formula_moiety         'C49 H36 N8, 0.5(C H2 Cl2)'
_chemical_formula_sum            'C49.50 H37 Cl N8'
_chemical_formula_weight         779.32

loop_
_atom_type_symbol
_atom_type_description
_atom_type_scat_dispersion_real
_atom_type_scat_dispersion_imag
_atom_type_scat_source
C C 0.0020 0.0012 'International Tables Vol C Tables 4.2.6.8 and 6.1.1.4'
N N 0.0042 0.0025 'International Tables Vol C Tables 4.2.6.8 and 6.1.1.4'
Cl Cl 0.1198 0.1216 'International Tables Vol C Tables 4.2.6.8 and 6.1.1.4'
H H 0.0000 0.0000 'International Tables Vol C Tables 4.2.6.8 and 6.1.1.4'

_space_group_crystal_system      monoclinic
_space_group_IT_number           14
_space_group_name_H-M_alt        'P 21/c'
_space_group_name_Hall           '-P 2ybc'

_shelx_space_group_comment       
;
The symmetry employed for this shelxl refinement is uniquely defined
by the following loop, which should always be used as a source of
symmetry information in preference to the above space-group names.
They are only intended as comments.
;

loop_
_space_group_symop_operation_xyz
'x, y, z'
'-x, y+1/2, -z+1/2'
'-x, -y, -z'
'x, -y-1/2, z-1/2'

_cell_length_a                   13.982(3)
_cell_length_b                   12.019(2)
_cell_length_c                   23.870(5)
_cell_angle_alpha                90
_cell_angle_beta                 97.56(3)
_cell_angle_gamma                90
_cell_volume                     3976.4(14)
_cell_formula_units_Z            4
_cell_measurement_temperature    100(2)
_cell_measurement_reflns_used    47926
_cell_measurement_theta_min      1.282
_cell_measurement_theta_max      31.075

_exptl_crystal_description       'Thick rods'
_exptl_crystal_colour            Yellow
_exptl_crystal_density_meas      ?
_exptl_crystal_density_method    ?
_exptl_crystal_density_diffrn    1.302
_exptl_crystal_F_000             1628
_exptl_transmission_factor_min   ?
_exptl_transmission_factor_max   ?
_exptl_crystal_size_max          0.100
_exptl_crystal_size_mid          0.050
_exptl_crystal_size_min          0.020
_exptl_absorpt_coefficient_mu    0.103
_shelx_estimated_absorpt_T_min   0.990
_shelx_estimated_absorpt_T_max   0.998
_exptl_absorpt_correction_type   none
_exptl_absorpt_correction_T_min  ?
_exptl_absorpt_correction_T_max  ?
_exptl_absorpt_process_details   ?
_exptl_absorpt_special_details   ?
_diffrn_ambient_temperature      100(2)
_diffrn_radiation_wavelength     0.620

_diffrn_measurement_method       'Rotating crystal'
_diffrn_radiation_type           Synchrotron
_diffrn_source                   'Elettra Synchrotron - XRD2 BL'
_diffrn_measurement_device_type  
;
'Arinax MD2s Goniometer, Pilatus 6M detector'
;

_diffrn_detector_area_resol_mean ?
_diffrn_reflns_number            92549
_diffrn_reflns_av_unetI/netI     0.0224
_diffrn_reflns_av_R_equivalents  0.0336
_diffrn_reflns_limit_h_min       -23
_diffrn_reflns_limit_h_max       23
_diffrn_reflns_limit_k_min       -19
_diffrn_reflns_limit_k_max       19
_diffrn_reflns_limit_l_min       -37
_diffrn_reflns_limit_l_max       37
_diffrn_reflns_theta_min         1.282
_diffrn_reflns_theta_max         31.075
_diffrn_reflns_theta_full        21.839
_diffrn_measured_fraction_theta_max 0.898
_diffrn_measured_fraction_theta_full 0.997
_diffrn_reflns_Laue_measured_fraction_max 0.898
_diffrn_reflns_Laue_measured_fraction_full 0.997
_diffrn_reflns_point_group_measured_fraction_max 0.898
_diffrn_reflns_point_group_measured_fraction_full 0.997
_reflns_number_total             17263
_reflns_number_gt                15309
_reflns_threshold_expression     'I > 2\s(I)'
_reflns_Friedel_coverage         0.000
_reflns_Friedel_fraction_max     .
_reflns_Friedel_fraction_full    .

_reflns_special_details          
;
 Reflections were merged by SHELXL according to the crystal
 class for the calculation of statistics and refinement.
 
 Structure factors included contributions from the .fab file.
 
 _reflns_Friedel_fraction is defined as the number of unique
 Friedel pairs measured divided by the number that would be
 possible theoretically, ignoring centric projections and
 systematic absences.
;

_diffrn_standards_number         0
_diffrn_standards_interval_count 0
_diffrn_standards_decay_%        0

_computing_data_collection       'Elettra XRD2 Data Collection SW'
_computing_cell_refinement       'XDS (Kabsch, 2010)'
_computing_data_reduction        'XDS (Kabsch, 2010)'
_computing_structure_solution    'SHELXT (Sheldrick, 2015)'
_computing_structure_refinement  'SHELXL-2018/3 (Sheldrick, 2015)'
_computing_molecular_graphics    'Ortep3 for Windows - Coot'
_computing_publication_material  'enCIFer - publCIF'

_refine_special_details          
;
Hydrogen atoms were included at calculated positions with isotropic 
Ufactors=1.2Ueq. Anisotropic thermal motion modeling has been applied to all
atoms. Geometric restrains (SAME, SADI) have neen used for disordered 
fragments. Disordered solvent molecules have been found in crystal voids.
Electron density contribution that couldn't be modelled have been removed 
with Platon SQUEEZE routine. Estimated contribution of these solvent molecules
have been included in the reported crystal properties.
;
_refine_ls_structure_factor_coef Fsqd
_refine_ls_matrix_type           full
_refine_ls_weighting_scheme      calc
_refine_ls_weighting_details     
'w=1/[\s^2^(Fo^2^)+(0.0818P)^2^+0.7499P] where P=(Fo^2^+2Fc^2^)/3'
_atom_sites_solution_primary     direct
_atom_sites_solution_secondary   difmap
_atom_sites_solution_hydrogens   geom
_refine_ls_hydrogen_treatment    constr
_refine_ls_extinction_method     none
_refine_ls_extinction_coef       .
_refine_ls_number_reflns         17263
_refine_ls_number_parameters     560
_refine_ls_number_restraints     21
_refine_ls_R_factor_all          0.0540
_refine_ls_R_factor_gt           0.0497
_refine_ls_wR_factor_ref         0.1428
_refine_ls_wR_factor_gt          0.1385
_refine_ls_goodness_of_fit_ref   1.018
_refine_ls_restrained_S_all      1.020
_refine_ls_shift/su_max          0.004
_refine_ls_shift/su_mean         0.000

loop_
_atom_site_label
_atom_site_type_symbol
_atom_site_fract_x
_atom_site_fract_y
_atom_site_fract_z
_atom_site_U_iso_or_equiv
_atom_site_adp_type
_atom_site_occupancy
_atom_site_site_symmetry_order
_atom_site_calc_flag
_atom_site_refinement_flags_posn
_atom_site_refinement_flags_adp
_atom_site_refinement_flags_occupancy
_atom_site_disorder_assembly
_atom_site_disorder_group
N5 N 0.41664(4) 0.56933(5) 0.35704(2) 0.01955(10) Uani 1 1 d . . . . .
N1 N 0.29762(4) 0.55858(6) 0.15615(2) 0.02191(11) Uani 1 1 d . . . . .
N3 N 0.14754(4) 0.32669(5) 0.28807(3) 0.02213(11) Uani 1 1 d . . . . .
N N 0.48513(6) 0.70775(7) 0.24056(3) 0.03107(14) Uani 1 1 d . . . . .
C6 C 0.35058(5) 0.52685(5) 0.31226(3) 0.01877(10) Uani 1 1 d . . . . .
C1 C 0.35336(5) 0.56467(6) 0.25674(3) 0.01947(11) Uani 1 1 d . . . . .
C2 C 0.28536(5) 0.52786(6) 0.21155(3) 0.01929(11) Uani 1 1 d . . . . .
C C 0.42602(5) 0.64369(6) 0.24679(3) 0.02279(12) Uani 1 1 d . . . . .
C4 C 0.21018(5) 0.41296(6) 0.27816(3) 0.01955(11) Uani 1 1 d . . . . .
C37 C 0.51566(5) 0.54078(6) 0.36018(3) 0.02002(11) Uani 1 1 d . . . . .
C43 C 0.37638(5) 0.61848(5) 0.40293(3) 0.01887(10) Uani 1 1 d . . . . .
C48 C 0.29722(5) 0.68932(6) 0.39135(3) 0.02288(12) Uani 1 1 d . . . . .
H48 H 0.274154 0.708508 0.353364 0.027 Uiso 1 1 calc R U . . .
C22 C 0.18700(5) 0.22494(6) 0.31136(3) 0.02363(12) Uani 1 1 d . . . . .
C13 C 0.21823(5) 0.60005(6) 0.11807(3) 0.02184(12) Uani 1 1 d . . . . .
C7 C 0.38121(5) 0.51980(7) 0.13420(3) 0.02424(13) Uani 1 1 d . . . . .
C28 C 0.04670(5) 0.33397(6) 0.27111(3) 0.02207(12) Uani 1 1 d . . . . .
C29 C -0.00250(6) 0.24323(7) 0.24455(3) 0.02687(13) Uani 1 1 d . . . . .
H29 H 0.031725 0.177632 0.237281 0.032 Uiso 1 1 calc R U . . .
C42 C 0.58642(5) 0.60606(6) 0.39146(3) 0.02404(12) Uani 1 1 d . . . . .
H42 H 0.568360 0.670375 0.410690 0.029 Uiso 1 1 calc R U . . .
C38 C 0.54363(5) 0.44723(7) 0.33167(3) 0.02621(13) Uani 1 1 d . . . . .
H38 H 0.496231 0.402077 0.310424 0.031 Uiso 1 1 calc R U . . .
C44 C 0.41237(6) 0.59491(7) 0.45882(3) 0.02554(13) Uani 1 1 d . . . . .
H44 H 0.467518 0.548664 0.467101 0.031 Uiso 1 1 calc R U . . .
C33 C -0.00370(6) 0.42978(7) 0.28192(3) 0.02603(13) Uani 1 1 d . . . . .
H33 H 0.029295 0.491124 0.300681 0.031 Uiso 1 1 calc R U . . .
C45 C 0.36764(7) 0.63901(8) 0.50253(3) 0.03022(15) Uani 1 1 d . . . . .
H45 H 0.392614 0.622869 0.540621 0.036 Uiso 1 1 calc R U . . .
C47 C 0.25187(6) 0.73204(7) 0.43528(4) 0.02819(14) Uani 1 1 d . . . . .
H47 H 0.196984 0.778745 0.427131 0.034 Uiso 1 1 calc R U . . .
C14 C 0.19057(6) 0.54925(8) 0.06581(3) 0.02813(14) Uani 1 1 d . . . . .
H14 H 0.224862 0.486432 0.054777 0.034 Uiso 1 1 calc R U . . .
C41 C 0.68316(6) 0.57685(8) 0.39440(3) 0.02913(15) Uani 1 1 d . . . . .
H41 H 0.730759 0.620926 0.416170 0.035 Uiso 1 1 calc R U . . .
C23 C 0.27057(6) 0.18078(7) 0.29431(4) 0.02804(14) Uani 1 1 d . . . . .
H23 H 0.302386 0.218800 0.267160 0.034 Uiso 1 1 calc R U . . .
C32 C -0.10304(6) 0.43517(8) 0.26502(4) 0.03118(15) Uani 1 1 d . . . . .
H32 H -0.137419 0.501043 0.271597 0.037 Uiso 1 1 calc R U . . .
C8 C 0.42574(6) 0.42019(7) 0.15318(4) 0.03073(15) Uani 1 1 d . . . . .
H8 H 0.403448 0.380191 0.183254 0.037 Uiso 1 1 calc R U . . .
C46 C 0.28680(6) 0.70642(7) 0.49103(4) 0.03030(15) Uani 1 1 d . . . . .
H46 H 0.255585 0.734845 0.521035 0.036 Uiso 1 1 calc R U . . .
C27 C 0.14037(6) 0.16939(8) 0.35122(4) 0.03061(15) Uani 1 1 d . . . . .
H27 H 0.084249 0.200402 0.363573 0.037 Uiso 1 1 calc R U . . .
C39 C 0.64102(6) 0.42005(9) 0.33436(4) 0.03425(18) Uani 1 1 d . . . . .
H39 H 0.659617 0.356997 0.314360 0.041 Uiso 1 1 calc R U . . .
C31 C -0.15186(6) 0.34499(8) 0.23869(4) 0.03308(17) Uani 1 1 d . . . . .
H31 H -0.219530 0.348856 0.227458 0.040 Uiso 1 1 calc R U . . .
C30 C -0.10144(6) 0.24910(8) 0.22882(4) 0.03171(16) Uani 1 1 d . . . . .
H30 H -0.134948 0.186996 0.211152 0.038 Uiso 1 1 calc R U . . .
C40 C 0.71110(6) 0.48395(9) 0.36590(4) 0.03463(18) Uani 1 1 d . . . . .
H40 H 0.777336 0.464506 0.367998 0.042 Uiso 1 1 calc R U . . .
C15 C 0.11228(6) 0.59152(10) 0.03005(4) 0.03572(19) Uani 1 1 d . . . . .
H15 H 0.092762 0.556726 -0.005349 0.043 Uiso 1 1 calc R U . . .
C12 C 0.41744(6) 0.58141(10) 0.09250(3) 0.03420(18) Uani 1 1 d . . . . .
H12 H 0.390507 0.651865 0.081434 0.041 Uiso 1 1 calc R U . . .
C24 C 0.30733(7) 0.08056(7) 0.31724(5) 0.03673(19) Uani 1 1 d . . . . .
H24 H 0.365220 0.051029 0.306446 0.044 Uiso 1 1 calc R U . . .
C17 C 0.09133(7) 0.73485(10) 0.09708(5) 0.0390(2) Uani 1 1 d . . . . .
H17 H 0.057675 0.798535 0.107673 0.047 Uiso 1 1 calc R U . . .
C26 C 0.17664(7) 0.06809(9) 0.37281(5) 0.0395(2) Uani 1 1 d . . . . .
H26 H 0.144346 0.028980 0.399379 0.047 Uiso 1 1 calc R U . . .
C25 C 0.25960(7) 0.02407(8) 0.35571(5) 0.0424(2) Uani 1 1 d . . . . .
H25 H 0.283837 -0.045283 0.370479 0.051 Uiso 1 1 calc R U . . .
C16 C 0.06267(7) 0.68371(11) 0.04557(4) 0.0416(2) Uani 1 1 d . . . . .
H16 H 0.009157 0.711857 0.021010 0.050 Uiso 1 1 calc R U . . .
C9 C 0.50292(7) 0.37981(10) 0.12784(5) 0.0414(2) Uani 1 1 d . . . . .
H9 H 0.533809 0.312591 0.141018 0.050 Uiso 1 1 calc R U . . .
C11 C 0.49376(7) 0.53866(13) 0.06707(4) 0.0467(3) Uani 1 1 d . . . . .
H11 H 0.517983 0.579777 0.037996 0.056 Uiso 1 1 calc R U . . .
C10 C 0.53480(7) 0.43690(13) 0.08366(4) 0.0486(3) Uani 1 1 d . . . . .
H10 H 0.584545 0.406654 0.064746 0.058 Uiso 1 1 calc R U . . .
C18 C 0.16934(6) 0.69323(7) 0.13342(3) 0.02797(14) Uani 1 1 d . . . . .
H18 H 0.188963 0.728654 0.168632 0.034 Uiso 1 1 calc R U . . .
C5 C 0.27971(5) 0.45018(6) 0.32249(3) 0.02012(11) Uani 1 1 d . . . . .
N4 N 0.27852(5) 0.40712(6) 0.37769(3) 0.02470(12) Uani 1 1 d D . . . .
N7 N 0.22656(8) 0.36997(9) 0.45945(3) 0.0466(2) Uani 1 1 d D . . . .
C34 C 0.34582(7) 0.33757(7) 0.40711(4) 0.03241(17) Uani 1 1 d D . . . .
H34 H 0.403499 0.310514 0.394930 0.039 Uiso 1 1 calc R U . . .
C35 C 0.31301(9) 0.31570(9) 0.45686(4) 0.0439(2) Uani 1 1 d D . . . .
H35 H 0.344861 0.269622 0.485843 0.053 Uiso 1 1 calc R U . . .
C36 C 0.20748(7) 0.42395(9) 0.41112(3) 0.03349(17) Uani 1 1 d D . . . .
H36 H 0.151835 0.468561 0.400902 0.040 Uiso 1 1 calc R U . . .
C3 C 0.21233(5) 0.45469(6) 0.22308(3) 0.01956(11) Uani 1 1 d D . . . .
N2A N 0.1506(3) 0.4056(3) 0.17713(15) 0.0249(9) Uani 0.683(10) 1 d D . P A 1
N6A N 0.0222(3) 0.3799(4) 0.1115(2) 0.0396(9) Uani 0.683(10) 1 d D . P A 1
C19A C 0.1629(3) 0.3089(3) 0.15120(16) 0.0313(6) Uani 0.683(10) 1 d D . P A 1
H19A H 0.218000 0.262225 0.158029 0.038 Uiso 0.683(10) 1 calc R U P A 1
C20A C 0.0842(3) 0.2890(4) 0.11389(17) 0.0500(9) Uani 0.683(10) 1 d D . P A 1
H20A H 0.072522 0.222700 0.092371 0.060 Uiso 0.683(10) 1 calc R U P A 1
C21A C 0.0581(4) 0.4424(5) 0.1544(3) 0.0289(12) Uani 0.683(10) 1 d D . P A 1
H21A H 0.025773 0.504126 0.168200 0.035 Uiso 0.683(10) 1 calc R U P A 1
N2B N 0.1476(5) 0.4100(6) 0.1783(3) 0.0198(16) Uani 0.317(10) 1 d D . P A 2
N6B N 0.1011(5) 0.3034(5) 0.1036(3) 0.0367(13) Uani 0.317(10) 1 d D . P A 2
C19B C 0.0626(8) 0.4440(10) 0.1558(5) 0.025(2) Uani 0.317(10) 1 d D . P A 2
H19B H 0.033323 0.512304 0.164222 0.030 Uiso 0.317(10) 1 calc R U P A 2
C20B C 0.0236(7) 0.3689(11) 0.1196(5) 0.040(2) Uani 0.317(10) 1 d D . P A 2
H20B H -0.043132 0.359870 0.106606 0.048 Uiso 0.317(10) 1 calc R U P A 2
C21B C 0.1803(6) 0.3221(6) 0.1429(3) 0.0285(11) Uani 0.317(10) 1 d D . P A 2
H21B H 0.241448 0.286593 0.146259 0.034 Uiso 0.317(10) 1 calc R U P A 2

loop_
_atom_site_aniso_label
_atom_site_aniso_U_11
_atom_site_aniso_U_22
_atom_site_aniso_U_33
_atom_site_aniso_U_23
_atom_site_aniso_U_13
_atom_site_aniso_U_12
N5 0.0181(2) 0.0237(2) 0.0158(2) -0.00242(17) -0.00169(16) 0.00013(19)
N1 0.0200(2) 0.0304(3) 0.0148(2) 0.00216(19) 0.00055(17) 0.0023(2)
N3 0.0193(2) 0.0206(2) 0.0252(3) 0.00344(19) -0.00237(19) -0.00235(19)
N 0.0302(3) 0.0336(3) 0.0288(3) 0.0044(3) 0.0014(2) -0.0079(3)
C6 0.0193(2) 0.0206(2) 0.0154(2) -0.00009(18) -0.00144(18) -0.0011(2)
C1 0.0196(2) 0.0221(3) 0.0159(2) 0.00065(19) -0.00081(18) -0.0014(2)
C2 0.0193(2) 0.0224(3) 0.0153(2) 0.00018(19) -0.00073(18) 0.0001(2)
C 0.0229(3) 0.0262(3) 0.0184(3) 0.0014(2) -0.0005(2) -0.0019(2)
C4 0.0197(2) 0.0199(2) 0.0181(2) 0.00069(19) -0.00098(19) -0.0017(2)
C37 0.0191(2) 0.0233(3) 0.0169(2) -0.0002(2) -0.00027(18) -0.0001(2)
C43 0.0200(2) 0.0192(2) 0.0167(2) -0.00041(18) -0.00016(18) -0.0001(2)
C48 0.0200(3) 0.0236(3) 0.0241(3) 0.0002(2) -0.0007(2) 0.0017(2)
C22 0.0212(3) 0.0215(3) 0.0264(3) 0.0042(2) -0.0038(2) -0.0028(2)
C13 0.0203(3) 0.0290(3) 0.0157(2) 0.0024(2) 0.00001(19) -0.0002(2)
C7 0.0203(3) 0.0334(3) 0.0185(3) -0.0040(2) 0.0007(2) 0.0006(2)
C28 0.0196(3) 0.0237(3) 0.0219(3) 0.0029(2) -0.0007(2) -0.0015(2)
C29 0.0224(3) 0.0264(3) 0.0300(3) 0.0005(2) -0.0037(2) -0.0029(2)
C42 0.0212(3) 0.0266(3) 0.0230(3) -0.0006(2) -0.0019(2) -0.0028(2)
C38 0.0232(3) 0.0311(3) 0.0234(3) -0.0064(2) -0.0004(2) 0.0034(3)
C44 0.0305(3) 0.0290(3) 0.0165(3) 0.0010(2) 0.0006(2) 0.0073(3)
C33 0.0256(3) 0.0255(3) 0.0269(3) 0.0023(2) 0.0029(2) 0.0011(3)
C45 0.0370(4) 0.0348(4) 0.0190(3) -0.0017(3) 0.0043(3) 0.0047(3)
C47 0.0232(3) 0.0267(3) 0.0349(4) -0.0038(3) 0.0047(3) 0.0026(3)
C14 0.0268(3) 0.0392(4) 0.0174(3) -0.0009(2) -0.0009(2) -0.0033(3)
C41 0.0205(3) 0.0391(4) 0.0266(3) 0.0018(3) -0.0011(2) -0.0046(3)
C23 0.0228(3) 0.0237(3) 0.0360(4) 0.0023(3) -0.0020(3) -0.0009(2)
C32 0.0255(3) 0.0332(4) 0.0352(4) 0.0062(3) 0.0053(3) 0.0050(3)
C8 0.0251(3) 0.0307(3) 0.0351(4) -0.0083(3) -0.0005(3) 0.0027(3)
C46 0.0319(4) 0.0309(3) 0.0296(3) -0.0066(3) 0.0097(3) 0.0007(3)
C27 0.0260(3) 0.0329(4) 0.0313(4) 0.0104(3) -0.0025(3) -0.0053(3)
C39 0.0257(3) 0.0458(5) 0.0307(4) -0.0095(3) 0.0019(3) 0.0086(3)
C31 0.0202(3) 0.0397(4) 0.0383(4) 0.0103(3) 0.0002(3) -0.0002(3)
C30 0.0231(3) 0.0342(4) 0.0354(4) 0.0048(3) -0.0051(3) -0.0058(3)
C40 0.0203(3) 0.0523(5) 0.0310(4) -0.0023(3) 0.0024(3) 0.0040(3)
C15 0.0273(3) 0.0584(6) 0.0197(3) 0.0059(3) -0.0035(2) -0.0079(4)
C12 0.0254(3) 0.0576(5) 0.0196(3) 0.0038(3) 0.0032(2) -0.0016(3)
C24 0.0260(3) 0.0258(3) 0.0550(6) 0.0052(3) -0.0070(3) 0.0011(3)
C17 0.0278(4) 0.0459(5) 0.0432(5) 0.0107(4) 0.0039(3) 0.0114(4)
C26 0.0324(4) 0.0372(4) 0.0451(5) 0.0205(4) -0.0089(3) -0.0097(3)
C25 0.0316(4) 0.0284(4) 0.0618(6) 0.0167(4) -0.0141(4) -0.0042(3)
C16 0.0249(3) 0.0631(6) 0.0347(4) 0.0183(4) -0.0041(3) 0.0038(4)
C9 0.0266(4) 0.0482(5) 0.0472(5) -0.0245(4) -0.0035(3) 0.0072(4)
C11 0.0270(4) 0.0927(9) 0.0210(3) -0.0062(4) 0.0055(3) -0.0032(5)
C10 0.0243(3) 0.0868(9) 0.0339(4) -0.0282(5) 0.0008(3) 0.0061(4)
C18 0.0253(3) 0.0330(4) 0.0257(3) 0.0016(3) 0.0035(2) 0.0039(3)
C5 0.0223(3) 0.0211(3) 0.0159(2) 0.00154(19) -0.00146(19) -0.0025(2)
N4 0.0301(3) 0.0259(3) 0.0169(2) 0.00352(19) -0.0013(2) -0.0057(2)
N7 0.0594(6) 0.0577(5) 0.0219(3) 0.0083(3) 0.0025(3) -0.0205(5)
C34 0.0409(4) 0.0294(3) 0.0236(3) 0.0067(3) -0.0079(3) -0.0043(3)
C35 0.0628(6) 0.0423(5) 0.0228(3) 0.0128(3) -0.0091(4) -0.0148(5)
C36 0.0373(4) 0.0425(4) 0.0210(3) 0.0024(3) 0.0050(3) -0.0102(4)
C3 0.0195(2) 0.0218(3) 0.0164(2) -0.00064(19) -0.00171(18) -0.0009(2)
N2A 0.0230(12) 0.0308(16) 0.0179(12) 0.0000(9) -0.0085(9) -0.0029(9)
N6A 0.0426(11) 0.0470(10) 0.0239(17) 0.0030(10) -0.0159(9) -0.0156(7)
C19A 0.0325(9) 0.0324(13) 0.0285(11) -0.0092(8) 0.0024(6) -0.0029(8)
C20A 0.0502(11) 0.067(2) 0.0327(12) -0.0192(12) 0.0052(9) -0.0250(12)
C21A 0.0178(12) 0.041(2) 0.026(2) 0.0081(14) -0.0046(10) -0.0025(12)
N2B 0.025(3) 0.0143(19) 0.021(3) -0.0067(15) 0.0074(18) -0.0008(16)
N6B 0.053(3) 0.0282(13) 0.0233(19) -0.0051(12) -0.0151(17) -0.0104(17)
C19B 0.029(4) 0.031(4) 0.013(3) -0.003(2) -0.006(2) -0.011(3)
C20B 0.029(2) 0.073(5) 0.016(2) 0.004(2) -0.0050(15) -0.016(2)
C21B 0.041(3) 0.0195(13) 0.0221(19) -0.0030(12) -0.0073(17) -0.0039(17)

_geom_special_details            
;
 All esds (except the esd in the dihedral angle between two l.s. planes)
 are estimated using the full covariance matrix.  The cell esds are taken
 into account individually in the estimation of esds in distances, angles
 and torsion angles; correlations between esds in cell parameters are only
 used when they are defined by crystal symmetry.  An approximate (isotropic)
 treatment of cell esds is used for estimating esds involving l.s. planes.
;

loop_
_geom_bond_atom_site_label_1
_geom_bond_atom_site_label_2
_geom_bond_distance
_geom_bond_site_symmetry_2
_geom_bond_publ_flag
N5 C6 1.4130(9) . ?
N5 C37 1.4188(9) . ?
N5 C43 1.4242(9) . ?
N1 C2 1.4051(9) . ?
N1 C7 1.4208(10) . ?
N1 C13 1.4288(10) . ?
N3 C4 1.3974(9) . ?
N3 C28 1.4175(10) . ?
N3 C22 1.4242(10) . ?
N C 1.1534(10) . ?
C6 C5 1.3979(9) . ?
C6 C1 1.4065(9) . ?
C1 C2 1.4118(10) . ?
C1 C 1.4332(10) . ?
C2 C3 1.4020(10) . ?
C4 C3 1.4111(9) . ?
C4 C5 1.4122(10) . ?
C37 C38 1.3966(10) . ?
C37 C42 1.3991(10) . ?
C43 C44 1.3915(10) . ?
C43 C48 1.3949(10) . ?
C48 C47 1.3928(11) . ?
C48 H48 0.9500 . ?
C22 C23 1.3921(12) . ?
C22 C27 1.3927(11) . ?
C13 C18 1.3862(11) . ?
C13 C14 1.3968(11) . ?
C7 C12 1.3887(12) . ?
C7 C8 1.3972(12) . ?
C28 C33 1.3918(11) . ?
C28 C29 1.3963(11) . ?
C29 C30 1.3868(11) . ?
C29 H29 0.9500 . ?
C42 C41 1.3902(11) . ?
C42 H42 0.9500 . ?
C38 C39 1.3936(12) . ?
C38 H38 0.9500 . ?
C44 C45 1.3902(11) . ?
C44 H44 0.9500 . ?
C33 C32 1.3960(12) . ?
C33 H33 0.9500 . ?
C45 C46 1.3885(13) . ?
C45 H45 0.9500 . ?
C47 C46 1.3905(13) . ?
C47 H47 0.9500 . ?
C14 C15 1.3926(12) . ?
C14 H14 0.9500 . ?
C41 C40 1.3901(14) . ?
C41 H41 0.9500 . ?
C23 C24 1.3931(12) . ?
C23 H23 0.9500 . ?
C32 C31 1.3867(14) . ?
C32 H32 0.9500 . ?
C8 C9 1.3920(13) . ?
C8 H8 0.9500 . ?
C46 H46 0.9500 . ?
C27 C26 1.3915(13) . ?
C27 H27 0.9500 . ?
C39 C40 1.3866(14) . ?
C39 H39 0.9500 . ?
C31 C30 1.3872(14) . ?
C31 H31 0.9500 . ?
C30 H30 0.9500 . ?
C40 H40 0.9500 . ?
C15 C16 1.3835(17) . ?
C15 H15 0.9500 . ?
C12 C11 1.3933(14) . ?
C12 H12 0.9500 . ?
C24 C25 1.3822(16) . ?
C24 H24 0.9500 . ?
C17 C16 1.3858(17) . ?
C17 C18 1.3940(13) . ?
C17 H17 0.9500 . ?
C26 C25 1.3844(17) . ?
C26 H26 0.9500 . ?
C25 H25 0.9500 . ?
C16 H16 0.9500 . ?
C9 C10 1.3803(19) . ?
C9 H9 0.9500 . ?
C11 C10 1.386(2) . ?
C11 H11 0.9500 . ?
C10 H10 0.9500 . ?
C18 H18 0.9500 . ?
C5 N4 1.4178(9) . ?
N4 C36 1.3685(12) . ?
N4 C34 1.3796(11) . ?
N7 C36 1.3198(12) . ?
N7 C35 1.3821(18) . ?
C34 C35 1.3539(14) . ?
C34 H34 0.9500 . ?
C35 H35 0.9500 . ?
C36 H36 0.9500 . ?
C3 N2B 1.413(5) . ?
C3 N2A 1.430(2) . ?
N2A C19A 1.338(5) . ?
N2A C21A 1.407(5) . ?
N6A C21A 1.315(5) . ?
N6A C20A 1.391(5) . ?
C19A C20A 1.343(5) . ?
C19A H19A 0.9500 . ?
C20A H20A 0.9500 . ?
C21A H21A 0.9500 . ?
N2B C19B 1.304(11) . ?
N2B C21B 1.463(10) . ?
N6B C21B 1.371(8) . ?
N6B C20B 1.431(10) . ?
C19B C20B 1.317(12) . ?
C19B H19B 0.9500 . ?
C20B H20B 0.9500 . ?
C21B H21B 0.9500 . ?

loop_
_geom_angle_atom_site_label_1
_geom_angle_atom_site_label_2
_geom_angle_atom_site_label_3
_geom_angle
_geom_angle_site_symmetry_1
_geom_angle_site_symmetry_3
_geom_angle_publ_flag
C6 N5 C37 119.26(6) . . ?
C6 N5 C43 116.53(6) . . ?
C37 N5 C43 122.78(6) . . ?
C2 N1 C7 117.98(6) . . ?
C2 N1 C13 120.63(6) . . ?
C7 N1 C13 119.19(6) . . ?
C4 N3 C28 121.86(6) . . ?
C4 N3 C22 118.95(6) . . ?
C28 N3 C22 118.96(6) . . ?
C5 C6 C1 119.06(6) . . ?
C5 C6 N5 120.92(6) . . ?
C1 C6 N5 119.98(6) . . ?
C6 C1 C2 121.28(6) . . ?
C6 C1 C 118.58(6) . . ?
C2 C1 C 120.13(6) . . ?
C3 C2 N1 122.13(6) . . ?
C3 C2 C1 118.76(6) . . ?
N1 C2 C1 118.91(6) . . ?
N C C1 177.90(8) . . ?
N3 C4 C3 120.81(6) . . ?
N3 C4 C5 119.55(6) . . ?
C3 C4 C5 119.25(6) . . ?
C38 C37 C42 119.19(7) . . ?
C38 C37 N5 120.19(6) . . ?
C42 C37 N5 120.61(6) . . ?
C44 C43 C48 119.45(7) . . ?
C44 C43 N5 121.55(6) . . ?
C48 C43 N5 118.97(6) . . ?
C47 C48 C43 120.25(7) . . ?
C47 C48 H48 119.9 . . ?
C43 C48 H48 119.9 . . ?
C23 C22 C27 120.23(7) . . ?
C23 C22 N3 120.68(7) . . ?
C27 C22 N3 119.09(7) . . ?
C18 C13 C14 120.06(7) . . ?
C18 C13 N1 118.85(6) . . ?
C14 C13 N1 121.08(7) . . ?
C12 C7 C8 120.02(8) . . ?
C12 C7 N1 119.00(8) . . ?
C8 C7 N1 120.97(7) . . ?
C33 C28 C29 119.95(7) . . ?
C33 C28 N3 120.46(7) . . ?
C29 C28 N3 119.57(7) . . ?
C30 C29 C28 119.83(8) . . ?
C30 C29 H29 120.1 . . ?
C28 C29 H29 120.1 . . ?
C41 C42 C37 120.02(7) . . ?
C41 C42 H42 120.0 . . ?
C37 C42 H42 120.0 . . ?
C39 C38 C37 120.06(7) . . ?
C39 C38 H38 120.0 . . ?
C37 C38 H38 120.0 . . ?
C45 C44 C43 120.02(7) . . ?
C45 C44 H44 120.0 . . ?
C43 C44 H44 120.0 . . ?
C28 C33 C32 119.57(8) . . ?
C28 C33 H33 120.2 . . ?
C32 C33 H33 120.2 . . ?
C46 C45 C44 120.59(8) . . ?
C46 C45 H45 119.7 . . ?
C44 C45 H45 119.7 . . ?
C46 C47 C48 120.10(7) . . ?
C46 C47 H47 120.0 . . ?
C48 C47 H47 120.0 . . ?
C15 C14 C13 119.40(9) . . ?
C15 C14 H14 120.3 . . ?
C13 C14 H14 120.3 . . ?
C40 C41 C42 120.82(8) . . ?
C40 C41 H41 119.6 . . ?
C42 C41 H41 119.6 . . ?
C22 C23 C24 119.68(8) . . ?
C22 C23 H23 120.2 . . ?
C24 C23 H23 120.2 . . ?
C31 C32 C33 120.43(8) . . ?
C31 C32 H32 119.8 . . ?
C33 C32 H32 119.8 . . ?
C9 C8 C7 119.72(10) . . ?
C9 C8 H8 120.1 . . ?
C7 C8 H8 120.1 . . ?
C45 C46 C47 119.53(8) . . ?
C45 C46 H46 120.2 . . ?
C47 C46 H46 120.2 . . ?
C26 C27 C22 119.46(9) . . ?
C26 C27 H27 120.3 . . ?
C22 C27 H27 120.3 . . ?
C40 C39 C38 120.77(8) . . ?
C40 C39 H39 119.6 . . ?
C38 C39 H39 119.6 . . ?
C32 C31 C30 119.70(8) . . ?
C32 C31 H31 120.1 . . ?
C30 C31 H31 120.1 . . ?
C29 C30 C31 120.49(8) . . ?
C29 C30 H30 119.8 . . ?
C31 C30 H30 119.8 . . ?
C39 C40 C41 119.12(7) . . ?
C39 C40 H40 120.4 . . ?
C41 C40 H40 120.4 . . ?
C16 C15 C14 120.62(9) . . ?
C16 C15 H15 119.7 . . ?
C14 C15 H15 119.7 . . ?
C7 C12 C11 119.22(10) . . ?
C7 C12 H12 120.4 . . ?
C11 C12 H12 120.4 . . ?
C25 C24 C23 120.02(9) . . ?
C25 C24 H24 120.0 . . ?
C23 C24 H24 120.0 . . ?
C16 C17 C18 120.27(10) . . ?
C16 C17 H17 119.9 . . ?
C18 C17 H17 119.9 . . ?
C25 C26 C27 120.26(9) . . ?
C25 C26 H26 119.9 . . ?
C27 C26 H26 119.9 . . ?
C24 C25 C26 120.31(8) . . ?
C24 C25 H25 119.8 . . ?
C26 C25 H25 119.8 . . ?
C15 C16 C17 119.75(8) . . ?
C15 C16 H16 120.1 . . ?
C17 C16 H16 120.1 . . ?
C10 C9 C8 120.36(11) . . ?
C10 C9 H9 119.8 . . ?
C8 C9 H9 119.8 . . ?
C10 C11 C12 120.85(10) . . ?
C10 C11 H11 119.6 . . ?
C12 C11 H11 119.6 . . ?
C9 C10 C11 119.58(9) . . ?
C9 C10 H10 120.2 . . ?
C11 C10 H10 120.2 . . ?
C13 C18 C17 119.88(8) . . ?
C13 C18 H18 120.1 . . ?
C17 C18 H18 120.1 . . ?
C6 C5 C4 120.78(6) . . ?
C6 C5 N4 119.89(6) . . ?
C4 C5 N4 119.31(6) . . ?
C36 N4 C34 106.95(7) . . ?
C36 N4 C5 125.89(7) . . ?
C34 N4 C5 127.12(8) . . ?
C36 N7 C35 105.67(9) . . ?
C35 C34 N4 106.08(10) . . ?
C35 C34 H34 127.0 . . ?
N4 C34 H34 127.0 . . ?
C34 C35 N7 110.30(9) . . ?
C34 C35 H35 124.9 . . ?
N7 C35 H35 124.9 . . ?
N7 C36 N4 111.00(10) . . ?
N7 C36 H36 124.5 . . ?
N4 C36 H36 124.5 . . ?
C2 C3 C4 120.75(6) . . ?
C2 C3 N2B 120.0(4) . . ?
C4 C3 N2B 118.7(4) . . ?
C2 C3 N2A 119.3(2) . . ?
C4 C3 N2A 118.9(2) . . ?
C19A N2A C21A 105.2(3) . . ?
C19A N2A C3 127.7(3) . . ?
C21A N2A C3 126.7(3) . . ?
C21A N6A C20A 104.2(4) . . ?
N2A C19A C20A 108.6(3) . . ?
N2A C19A H19A 125.7 . . ?
C20A C19A H19A 125.7 . . ?
C19A C20A N6A 109.8(4) . . ?
C19A C20A H20A 125.1 . . ?
N6A C20A H20A 125.1 . . ?
N6A C21A N2A 111.0(4) . . ?
N6A C21A H21A 124.5 . . ?
N2A C21A H21A 124.5 . . ?
C19B N2B C3 130.6(7) . . ?
C19B N2B C21B 109.0(6) . . ?
C3 N2B C21B 119.6(6) . . ?
C21B N6B C20B 107.4(6) . . ?
N2B C19B C20B 109.3(9) . . ?
N2B C19B H19B 125.3 . . ?
C20B C19B H19B 125.3 . . ?
C19B C20B N6B 106.8(8) . . ?
C19B C20B H20B 126.6 . . ?
N6B C20B H20B 126.6 . . ?
N6B C21B N2B 103.2(6) . . ?
N6B C21B H21B 128.4 . . ?
N2B C21B H21B 128.4 . . ?

loop_
_geom_torsion_atom_site_label_1
_geom_torsion_atom_site_label_2
_geom_torsion_atom_site_label_3
_geom_torsion_atom_site_label_4
_geom_torsion
_geom_torsion_site_symmetry_1
_geom_torsion_site_symmetry_2
_geom_torsion_site_symmetry_3
_geom_torsion_site_symmetry_4
_geom_torsion_publ_flag
C37 N5 C6 C5 112.75(8) . . . . ?
C43 N5 C6 C5 -53.97(9) . . . . ?
C37 N5 C6 C1 -69.55(9) . . . . ?
C43 N5 C6 C1 123.73(7) . . . . ?
C5 C6 C1 C2 0.86(10) . . . . ?
N5 C6 C1 C2 -176.88(6) . . . . ?
C5 C6 C1 C 179.68(6) . . . . ?
N5 C6 C1 C 1.94(10) . . . . ?
C7 N1 C2 C3 -111.39(8) . . . . ?
C13 N1 C2 C3 51.64(10) . . . . ?
C7 N1 C2 C1 63.40(9) . . . . ?
C13 N1 C2 C1 -133.57(7) . . . . ?
C6 C1 C2 C3 1.87(10) . . . . ?
C C1 C2 C3 -176.93(6) . . . . ?
C6 C1 C2 N1 -173.10(6) . . . . ?
C C1 C2 N1 8.10(10) . . . . ?
C28 N3 C4 C3 -55.23(10) . . . . ?
C22 N3 C4 C3 119.17(8) . . . . ?
C28 N3 C4 C5 132.05(7) . . . . ?
C22 N3 C4 C5 -53.55(10) . . . . ?
C6 N5 C37 C38 -20.07(10) . . . . ?
C43 N5 C37 C38 145.78(7) . . . . ?
C6 N5 C37 C42 159.52(6) . . . . ?
C43 N5 C37 C42 -34.63(10) . . . . ?
C6 N5 C43 C44 134.65(7) . . . . ?
C37 N5 C43 C44 -31.56(10) . . . . ?
C6 N5 C43 C48 -43.45(9) . . . . ?
C37 N5 C43 C48 150.34(7) . . . . ?
C44 C43 C48 C47 -2.92(11) . . . . ?
N5 C43 C48 C47 175.23(7) . . . . ?
C4 N3 C22 C23 -39.29(10) . . . . ?
C28 N3 C22 C23 135.28(8) . . . . ?
C4 N3 C22 C27 141.24(7) . . . . ?
C28 N3 C22 C27 -44.19(10) . . . . ?
C2 N1 C13 C18 57.23(10) . . . . ?
C7 N1 C13 C18 -139.94(7) . . . . ?
C2 N1 C13 C14 -123.70(8) . . . . ?
C7 N1 C13 C14 39.13(10) . . . . ?
C2 N1 C7 C12 -153.05(7) . . . . ?
C13 N1 C7 C12 43.67(10) . . . . ?
C2 N1 C7 C8 28.20(10) . . . . ?
C13 N1 C7 C8 -135.08(7) . . . . ?
C4 N3 C28 C33 -46.25(10) . . . . ?
C22 N3 C28 C33 139.35(7) . . . . ?
C4 N3 C28 C29 135.24(8) . . . . ?
C22 N3 C28 C29 -39.16(10) . . . . ?
C33 C28 C29 C30 0.27(12) . . . . ?
N3 C28 C29 C30 178.79(7) . . . . ?
C38 C37 C42 C41 -0.71(11) . . . . ?
N5 C37 C42 C41 179.69(7) . . . . ?
C42 C37 C38 C39 -0.26(12) . . . . ?
N5 C37 C38 C39 179.34(8) . . . . ?
C48 C43 C44 C45 2.02(12) . . . . ?
N5 C43 C44 C45 -176.07(7) . . . . ?
C29 C28 C33 C32 -1.31(11) . . . . ?
N3 C28 C33 C32 -179.82(7) . . . . ?
C43 C44 C45 C46 0.21(13) . . . . ?
C43 C48 C47 C46 1.59(12) . . . . ?
C18 C13 C14 C15 -1.48(12) . . . . ?
N1 C13 C14 C15 179.46(7) . . . . ?
C37 C42 C41 C40 0.92(12) . . . . ?
C27 C22 C23 C24 0.10(12) . . . . ?
N3 C22 C23 C24 -179.36(8) . . . . ?
C28 C33 C32 C31 1.37(12) . . . . ?
C12 C7 C8 C9 -3.75(12) . . . . ?
N1 C7 C8 C9 174.98(7) . . . . ?
C44 C45 C46 C47 -1.55(14) . . . . ?
C48 C47 C46 C45 0.65(13) . . . . ?
C23 C22 C27 C26 -1.58(12) . . . . ?
N3 C22 C27 C26 177.89(8) . . . . ?
C37 C38 C39 C40 1.04(14) . . . . ?
C33 C32 C31 C30 -0.38(13) . . . . ?
C28 C29 C30 C31 0.73(13) . . . . ?
C32 C31 C30 C29 -0.68(14) . . . . ?
C38 C39 C40 C41 -0.83(15) . . . . ?
C42 C41 C40 C39 -0.15(14) . . . . ?
C13 C14 C15 C16 0.71(13) . . . . ?
C8 C7 C12 C11 4.75(13) . . . . ?
N1 C7 C12 C11 -174.02(8) . . . . ?
C22 C23 C24 C25 1.57(14) . . . . ?
C22 C27 C26 C25 1.39(15) . . . . ?
C23 C24 C25 C26 -1.76(16) . . . . ?
C27 C26 C25 C24 0.27(16) . . . . ?
C14 C15 C16 C17 0.28(15) . . . . ?
C18 C17 C16 C15 -0.52(16) . . . . ?
C7 C8 C9 C10 -0.81(13) . . . . ?
C7 C12 C11 C10 -1.25(15) . . . . ?
C8 C9 C10 C11 4.30(14) . . . . ?
C12 C11 C10 C9 -3.28(15) . . . . ?
C14 C13 C18 C17 1.26(12) . . . . ?
N1 C13 C18 C17 -179.66(8) . . . . ?
C16 C17 C18 C13 -0.25(14) . . . . ?
C1 C6 C5 C4 -1.56(10) . . . . ?
N5 C6 C5 C4 176.16(6) . . . . ?
C1 C6 C5 N4 177.05(6) . . . . ?
N5 C6 C5 N4 -5.23(10) . . . . ?
N3 C4 C5 C6 172.36(6) . . . . ?
C3 C4 C5 C6 -0.48(10) . . . . ?
N3 C4 C5 N4 -6.26(10) . . . . ?
C3 C4 C5 N4 -179.09(6) . . . . ?
C6 C5 N4 C36 115.09(9) . . . . ?
C4 C5 N4 C36 -66.29(10) . . . . ?
C6 C5 N4 C34 -67.54(10) . . . . ?
C4 C5 N4 C34 111.09(9) . . . . ?
C36 N4 C34 C35 -0.19(10) . . . . ?
C5 N4 C34 C35 -177.97(8) . . . . ?
N4 C34 C35 N7 -0.04(11) . . . . ?
C36 N7 C35 C34 0.26(12) . . . . ?
C35 N7 C36 N4 -0.38(12) . . . . ?
C34 N4 C36 N7 0.36(10) . . . . ?
C5 N4 C36 N7 178.18(8) . . . . ?
N1 C2 C3 C4 170.85(6) . . . . ?
C1 C2 C3 C4 -3.95(10) . . . . ?
N1 C2 C3 N2B -0.5(4) . . . . ?
C1 C2 C3 N2B -175.3(4) . . . . ?
N1 C2 C3 N2A 2.8(2) . . . . ?
C1 C2 C3 N2A -172.05(19) . . . . ?
N3 C4 C3 C2 -169.46(6) . . . . ?
C5 C4 C3 C2 3.28(10) . . . . ?
N3 C4 C3 N2B 2.0(4) . . . . ?
C5 C4 C3 N2B 174.8(4) . . . . ?
N3 C4 C3 N2A -1.3(2) . . . . ?
C5 C4 C3 N2A 171.43(19) . . . . ?
C2 C3 N2A C19A 91.1(5) . . . . ?
C4 C3 N2A C19A -77.2(5) . . . . ?
C2 C3 N2A C21A -97.5(6) . . . . ?
C4 C3 N2A C21A 94.2(6) . . . . ?
C21A N2A C19A C20A 1.5(5) . . . . ?
C3 N2A C19A C20A 174.4(4) . . . . ?
N2A C19A C20A N6A 5.6(4) . . . . ?
C21A N6A C20A C19A -10.7(6) . . . . ?
C20A N6A C21A N2A 11.7(8) . . . . ?
C19A N2A C21A N6A -8.6(8) . . . . ?
C3 N2A C21A N6A 178.4(5) . . . . ?
C2 C3 N2B C19B -94.0(13) . . . . ?
C4 C3 N2B C19B 94.5(13) . . . . ?
C2 C3 N2B C21B 74.7(8) . . . . ?
C4 C3 N2B C21B -96.8(7) . . . . ?
C3 N2B C19B C20B -172.3(10) . . . . ?
C21B N2B C19B C20B 18.1(15) . . . . ?
N2B C19B C20B N6B -21.6(16) . . . . ?
C21B N6B C20B C19B 16.9(13) . . . . ?
C20B N6B C21B N2B -6.0(8) . . . . ?
C19B N2B C21B N6B -6.8(11) . . . . ?
C3 N2B C21B N6B -177.7(6) . . . . ?

_refine_diff_density_max         0.538
_refine_diff_density_min         -0.583
_refine_diff_density_rms         0.063

_shelx_res_file                  
;
TITL X4ESxT-20Sep150210_a.res in P2(1)/c
    PTS28_XDS_correct-sx_sq.res
    created by SHELXL-2018/3 at 13:55:49 on 09-Oct-2022
CELL 0.61999  13.98200  12.01900  23.87000  90.0000  97.5630  90.0000
ZERR    4.00   0.00280   0.00240   0.00477   0.0000   0.0300   0.0000
LATT   1
SYMM  - X, 1/2 + Y, 1/2 - Z
SFAC  C    N    CL    H
DISP    H     0.00000    0.00000         0.66
DISP    C     0.00201    0.00119         8.75
DISP    N     0.00416    0.00245        14.28
DISP    CL    0.11982    0.12156       450.13
UNIT  198 32 4 148
rem UNIT 196 32 0 144 + 75e = 2CH2Cl2, 2*42e

MERG   2
FMAP   2
PLAN   20
SIZE     0.020   0.050   0.100
ACTA
list 4
BOND   $H
CONF
WPDB  -2
REM HFIX   43   -1.20 C44 C27 C38 C20 C42 C48 C35 C19 C23 C14 C47 C45 C18
REM HFIX   43   -1.20 C39 C33 C24 C8 C46 C29 C41 C36 C34 C25 C26 C40 C17
REM HFIX   43   -1.20 C12 C32 C15 C30 C31 C21 C16 C9 C11 C10
REM HFIX_MCH 23 c1 c1a c1b
REM HFIX_etz 23 c2 c3
REM HFIX_etz 33 c1 c4

L.S. 8 0   20
TEMP  -173.15
ABIN
rem simu_1 0.01 n6 c20 c21 c19

rem RESI 1 2GP

REM Omit extracted on Sun Oct  9 13:10:38 2022
omit -1 0 10
omit -1 6 9

REM Omit extracted on Sun Oct  9 13:22:25 2022

REM Omit extracted on Sun Oct  9 13:23:21 2022

WGHT    0.081800    0.749900
FVAR       4.92169   0.68261
N5    2    0.416637    0.569332    0.357039    11.00000    0.01811    0.02373 =
         0.01576   -0.00242   -0.00169    0.00013
N1    2    0.297623    0.558577    0.156150    11.00000    0.02004    0.03038 =
         0.01483    0.00216    0.00055    0.00234
N3    2    0.147544    0.326690    0.288068    11.00000    0.01925    0.02055 =
         0.02515    0.00344   -0.00237   -0.00235
N     2    0.485126    0.707749    0.240559    11.00000    0.03020    0.03357 =
         0.02876    0.00444    0.00140   -0.00791
C6    1    0.350581    0.526847    0.312258    11.00000    0.01930    0.02061 =
         0.01539   -0.00009   -0.00144   -0.00106
C1    1    0.353359    0.564670    0.256736    11.00000    0.01957    0.02208 =
         0.01591    0.00065   -0.00081   -0.00143
C2    1    0.285357    0.527861    0.211550    11.00000    0.01929    0.02243 =
         0.01534    0.00018   -0.00073    0.00010
C     1    0.426016    0.643695    0.246795    11.00000    0.02289    0.02622 =
         0.01840    0.00142   -0.00049   -0.00194
C4    1    0.210184    0.412960    0.278157    11.00000    0.01972    0.01993 =
         0.01809    0.00069   -0.00098   -0.00169
C37   1    0.515659    0.540781    0.360180    11.00000    0.01908    0.02333 =
         0.01694   -0.00019   -0.00027   -0.00013
C43   1    0.376376    0.618480    0.402933    11.00000    0.01997    0.01919 =
         0.01675   -0.00041   -0.00016   -0.00010
C48   1    0.297218    0.689324    0.391354    11.00000    0.01999    0.02362 =
         0.02407    0.00018   -0.00070    0.00168
AFIX  43
H48   4    0.274154    0.708508    0.353364    11.00000   -1.20000
AFIX   0
C22   1    0.187001    0.224940    0.311357    11.00000    0.02118    0.02147 =
         0.02638    0.00420   -0.00381   -0.00276
C13   1    0.218227    0.600048    0.118069    11.00000    0.02028    0.02896 =
         0.01566    0.00239    0.00001   -0.00025
C7    1    0.381206    0.519804    0.134199    11.00000    0.02034    0.03343 =
         0.01846   -0.00398    0.00070    0.00062
C28   1    0.046698    0.333973    0.271109    11.00000    0.01963    0.02371 =
         0.02194    0.00294   -0.00072   -0.00151
C29   1   -0.002497    0.243227    0.244552    11.00000    0.02237    0.02638 =
         0.02997    0.00048   -0.00371   -0.00285
AFIX  43
H29   4    0.031725    0.177632    0.237281    11.00000   -1.20000
AFIX   0
C42   1    0.586423    0.606064    0.391459    11.00000    0.02125    0.02661 =
         0.02297   -0.00056   -0.00191   -0.00281
AFIX  43
H42   4    0.568360    0.670375    0.410690    11.00000   -1.20000
AFIX   0
C38   1    0.543634    0.447226    0.331671    11.00000    0.02318    0.03106 =
         0.02345   -0.00642   -0.00042    0.00342
AFIX  43
H38   4    0.496231    0.402077    0.310424    11.00000   -1.20000
AFIX   0
C44   1    0.412366    0.594907    0.458819    11.00000    0.03048    0.02899 =
         0.01647    0.00095    0.00056    0.00734
AFIX  43
H44   4    0.467518    0.548664    0.467101    11.00000   -1.20000
AFIX   0
C33   1   -0.003697    0.429785    0.281920    11.00000    0.02557    0.02546 =
         0.02689    0.00232    0.00286    0.00114
AFIX  43
H33   4    0.029295    0.491124    0.300681    11.00000   -1.20000
AFIX   0
C45   1    0.367642    0.639005    0.502534    11.00000    0.03705    0.03476 =
         0.01901   -0.00169    0.00426    0.00473
AFIX  43
H45   4    0.392614    0.622869    0.540621    11.00000   -1.20000
AFIX   0
C47   1    0.251867    0.732039    0.435276    11.00000    0.02316    0.02674 =
         0.03490   -0.00376    0.00473    0.00261
AFIX  43
H47   4    0.196984    0.778745    0.427131    11.00000   -1.20000
AFIX   0
C14   1    0.190575    0.549247    0.065815    11.00000    0.02680    0.03919 =
         0.01739   -0.00090   -0.00090   -0.00330
AFIX  43
H14   4    0.224862    0.486432    0.054777    11.00000   -1.20000
AFIX   0
C41   1    0.683158    0.576850    0.394405    11.00000    0.02052    0.03909 =
         0.02664    0.00181   -0.00108   -0.00457
AFIX  43
H41   4    0.730759    0.620926    0.416170    11.00000   -1.20000
AFIX   0
C23   1    0.270572    0.180777    0.294307    11.00000    0.02279    0.02374 =
         0.03602    0.00228   -0.00203   -0.00094
AFIX  43
H23   4    0.302386    0.218800    0.267160    11.00000   -1.20000
AFIX   0
C32   1   -0.103038    0.435168    0.265018    11.00000    0.02546    0.03318 =
         0.03525    0.00624    0.00532    0.00501
AFIX  43
H32   4   -0.137419    0.501043    0.271597    11.00000   -1.20000
AFIX   0
C8    1    0.425741    0.420191    0.153180    11.00000    0.02515    0.03070 =
         0.03513   -0.00827   -0.00054    0.00269
AFIX  43
H8    4    0.403448    0.380191    0.183254    11.00000   -1.20000
AFIX   0
C46   1    0.286803    0.706423    0.491029    11.00000    0.03188    0.03093 =
         0.02962   -0.00663    0.00972    0.00070
AFIX  43
H46   4    0.255585    0.734845    0.521035    11.00000   -1.20000
AFIX   0
C27   1    0.140368    0.169387    0.351219    11.00000    0.02604    0.03285 =
         0.03126    0.01036   -0.00251   -0.00530
AFIX  43
H27   4    0.084249    0.200402    0.363573    11.00000   -1.20000
AFIX   0
C39   1    0.641025    0.420046    0.334364    11.00000    0.02570    0.04584 =
         0.03072   -0.00954    0.00194    0.00859
AFIX  43
H39   4    0.659617    0.356997    0.314360    11.00000   -1.20000
AFIX   0
C31   1   -0.151859    0.344988    0.238688    11.00000    0.02024    0.03973 =
         0.03828    0.01028    0.00021   -0.00024
AFIX  43
H31   4   -0.219530    0.348856    0.227458    11.00000   -1.20000
AFIX   0
C30   1   -0.101444    0.249102    0.228820    11.00000    0.02310    0.03419 =
         0.03543    0.00483   -0.00514   -0.00583
AFIX  43
H30   4   -0.134948    0.186996    0.211152    11.00000   -1.20000
AFIX   0
C40   1    0.711104    0.483951    0.365900    11.00000    0.02033    0.05234 =
         0.03096   -0.00234    0.00242    0.00404
AFIX  43
H40   4    0.777336    0.464506    0.367998    11.00000   -1.20000
AFIX   0
C15   1    0.112285    0.591522    0.030045    11.00000    0.02735    0.05836 =
         0.01967    0.00594   -0.00350   -0.00794
AFIX  43
H15   4    0.092762    0.556726   -0.005349    11.00000   -1.20000
AFIX   0
C12   1    0.417439    0.581406    0.092497    11.00000    0.02544    0.05760 =
         0.01963    0.00383    0.00324   -0.00158
AFIX  43
H12   4    0.390507    0.651865    0.081434    11.00000   -1.20000
AFIX   0
C24   1    0.307329    0.080558    0.317244    11.00000    0.02603    0.02582 =
         0.05505    0.00523   -0.00699    0.00110
AFIX  43
H24   4    0.365220    0.051029    0.306446    11.00000   -1.20000
AFIX   0
C17   1    0.091329    0.734853    0.097081    11.00000    0.02780    0.04590 =
         0.04319    0.01067    0.00388    0.01142
AFIX  43
H17   4    0.057675    0.798535    0.107673    11.00000   -1.20000
AFIX   0
C26   1    0.176638    0.068086    0.372806    11.00000    0.03242    0.03720 =
         0.04507    0.02051   -0.00886   -0.00971
AFIX  43
H26   4    0.144346    0.028980    0.399379    11.00000   -1.20000
AFIX   0
C25   1    0.259600    0.024069    0.355708    11.00000    0.03157    0.02842 =
         0.06178    0.01670   -0.01407   -0.00420
AFIX  43
H25   4    0.283837   -0.045283    0.370479    11.00000   -1.20000
AFIX   0
C16   1    0.062671    0.683713    0.045570    11.00000    0.02487    0.06307 =
         0.03466    0.01829   -0.00409    0.00379
AFIX  43
H16   4    0.009157    0.711857    0.021010    11.00000   -1.20000
AFIX   0
C9    1    0.502915    0.379809    0.127837    11.00000    0.02655    0.04821 =
         0.04724   -0.02448   -0.00351    0.00719
AFIX  43
H9    4    0.533809    0.312591    0.141018    11.00000   -1.20000
AFIX   0
C11   1    0.493757    0.538663    0.067072    11.00000    0.02699    0.09269 =
         0.02105   -0.00621    0.00552   -0.00315
AFIX  43
H11   4    0.517983    0.579777    0.037996    11.00000   -1.20000
AFIX   0
C10   1    0.534798    0.436897    0.083662    11.00000    0.02427    0.08675 =
         0.03387   -0.02824    0.00083    0.00611
AFIX  43
H10   4    0.584545    0.406654    0.064746    11.00000   -1.20000
AFIX   0
C18   1    0.169339    0.693228    0.133416    11.00000    0.02529    0.03301 =
         0.02566    0.00157    0.00354    0.00388
AFIX  43
H18   4    0.188963    0.728654    0.168632    11.00000   -1.20000
AFIX   0

C5    1    0.279713    0.450182    0.322489    11.00000    0.02233    0.02106 =
         0.01590    0.00154   -0.00146   -0.00255
N4    2    0.278516    0.407118    0.377692    11.00000    0.03013    0.02585 =
         0.01695    0.00352   -0.00130   -0.00572
N7    2    0.226557    0.369972    0.459455    11.00000    0.05941    0.05772 =
         0.02193    0.00833    0.00249   -0.02050
C34   1    0.345818    0.337573    0.407112    11.00000    0.04094    0.02942 =
         0.02363    0.00669   -0.00788   -0.00426
AFIX  43
H34   4    0.403499    0.310514    0.394930    11.00000   -1.20000
AFIX   0
C35   1    0.313009    0.315696    0.456861    11.00000    0.06282    0.04231 =
         0.02277    0.01283   -0.00911   -0.01481
AFIX  43
H35   4    0.344861    0.269622    0.485843    11.00000   -1.20000
AFIX   0
C36   1    0.207484    0.423948    0.411125    11.00000    0.03727    0.04248 =
         0.02104    0.00240    0.00503   -0.01016
AFIX  43
H36   4    0.151835    0.468561    0.400902    11.00000   -1.20000
AFIX   0

C3    1    0.212331    0.454691    0.223083    11.00000    0.01946    0.02177 =
         0.01637   -0.00064   -0.00171   -0.00087
part 1
sadi 0.01 c3 n2a c3 n2b
same 0.01 N4 > C36
N2A   2    0.150624    0.405617    0.177133    21.00000    0.02298    0.03084 =
         0.01794   -0.00004   -0.00846   -0.00293
N6A   2    0.022224    0.379919    0.111488    21.00000    0.04263    0.04697 =
         0.02389    0.00299   -0.01586   -0.01562
C19A  1    0.162875    0.308916    0.151196    21.00000    0.03248    0.03241 =
         0.02855   -0.00919    0.00241   -0.00295
AFIX  43
H19A  4    0.218000    0.262225    0.158029    21.00000   -1.20000
AFIX   0
C20A  1    0.084156    0.288963    0.113887    21.00000    0.05019    0.06698 =
         0.03268   -0.01922    0.00525   -0.02504
AFIX  43
H20A  4    0.072522    0.222700    0.092371    21.00000   -1.20000
AFIX   0
C21A  1    0.058069    0.442380    0.154390    21.00000    0.01775    0.04124 =
         0.02568    0.00808   -0.00460   -0.00252
AFIX  43
H21A  4    0.025773    0.504126    0.168200    21.00000   -1.20000
AFIX   0
part 2
same N2a > c21a
N2B   2    0.147611    0.410026    0.178260   -21.00000    0.02533    0.01432 =
         0.02085   -0.00668    0.00744   -0.00085
N6B   2    0.101102    0.303440    0.103603   -21.00000    0.05311    0.02823 =
         0.02331   -0.00510   -0.01512   -0.01041
C19B  1    0.062579    0.444042    0.155801   -21.00000    0.02935    0.03098 =
         0.01349   -0.00295   -0.00587   -0.01063
AFIX  43
H19B  4    0.033323    0.512304    0.164222   -21.00000   -1.20000
AFIX   0
C20B  1    0.023607    0.368884    0.119598   -21.00000    0.02940    0.07276 =
         0.01638    0.00424   -0.00503   -0.01589
AFIX  43
H20B  4   -0.043132    0.359870    0.106606   -21.00000   -1.20000
AFIX   0
C21B  1    0.180263    0.322118    0.142867   -21.00000    0.04075    0.01948 =
         0.02208   -0.00304   -0.00729   -0.00386
AFIX  43
H21B  4    0.241448    0.286593    0.146259   -21.00000   -1.20000
part 0

AFIX   0
HKLF    4


REM  X4ESxT-20Sep150210_a.res in P2(1)/c
REM wR2 = 0.1428, GooF = S = 1.018, Restrained GooF = 1.020 for all data
REM R1 = 0.0497 for 15309 Fo > 4sig(Fo) and 0.0540 for all 17263 data
REM 560 parameters refined using 21 restraints

END

WGHT      0.0799      0.7472

REM Highest difference peak  0.538,  deepest hole -0.583,  1-sigma level  0.063
Q1    1   0.5110  0.4188  0.1076  11.00000  0.05    0.54
Q2    1   0.5378  0.4962  0.0760  11.00000  0.05    0.53
Q3    1   0.3093  0.1540  0.5324  11.00000  0.05    0.45
Q4    1   0.4931  0.5990  0.0660  11.00000  0.05    0.41
Q5    1   0.0782  0.6274  0.3860  11.00000  0.05    0.38
Q6    1  -0.1189  0.2956  0.2388  11.00000  0.05    0.38
Q7    1   0.3177  0.4867  0.3184  11.00000  0.05    0.37
Q8    1   0.3983  0.6093  0.4304  11.00000  0.05    0.35
Q9    1   0.2499  0.4905  0.2165  11.00000  0.05    0.34
Q10   1   0.2308  0.2004  0.3017  11.00000  0.05    0.32
Q11   1   0.2164  0.4334  0.2493  11.00000  0.05    0.30
Q12   1   0.3237  0.6625  0.4955  11.00000  0.05    0.30
Q13   1   0.3375  0.6495  0.3976  11.00000  0.05    0.30
Q14   1   0.1939  0.6437  0.1268  11.00000  0.05    0.30
Q15   1  -0.0525  0.2430  0.2379  11.00000  0.05    0.29
Q16   1  -0.1465  0.3862  0.2563  11.00000  0.05    0.29
Q17   1   0.0243  0.3812  0.2769  11.00000  0.05    0.29
Q18   1   0.1616  0.1985  0.3305  11.00000  0.05    0.29
Q19   1   0.4223  0.4460  0.1317  11.00000  0.05    0.28
Q20   1  -0.0543  0.4392  0.2721  11.00000  0.05    0.28
;
_shelx_res_checksum              4497

_shelx_hkl_file                  
;
   0   0   1   56.35   5.979   1
   0   0   1   54.60   4.343   1
   0   0   2 352315.  11915.   1
   0   0  -2 376408.  12738.   1
   0   0  -2 365769.  12375.   1
   0   0   4 614518.  20801.   1
   0   0  -4 611389.  20698.  -1
   0   0  -4 545369.  18448.   1
   0   0   5   74.16  23.010   1
   0   0  -5    2.40  24.477   1
   0   0  -5   23.54  11.461   1
   0   0   6 161827. 5503.75   1
   0   0  -6 157228. 5334.79   1
   0   0   7   99.56  27.478   1
   0   0  -7  171.62  36.765   1
   0   0  -7  180.57  22.031   1
   0   0   8 400500.  13583.   1
   0   0   8 412390.  13971.   1
   0   0  -8 417396.  14161.   1
   0   0  -8 418648.  14174.   1
   0   0   9   25.13  25.757  -1
   0   0   9   29.55  16.298   1
   0   0  -9   59.61  30.175   1
   0   0  -9   61.39  19.071   1
   0   0  10  99499. 3419.90   1
   0   0  10  99562. 3397.99   1
   0   0 -10  98842. 3401.12   1
   0   0 -10  98310. 3354.19   1
   0   0  11   27.14  17.281   1
   0   0  11    1.67  24.033   1
   0   0 -11   14.05  32.040   1
   0   0 -11   12.81  18.514   1
   0   0  12 5265.95 214.612   1
   0   0 -12 5807.25 262.578   1
   0   0  13    3.96  24.496   1
   0   0  13   -3.95  17.143   1
   0   0 -13  -17.57  21.011   1
   0   0 -13    4.04  32.290  -1
   0   0  14  13079. 483.729   1
   0   0 -14  13586. 536.921  -1
   0   0 -14  12772. 471.839   1
   0   0  15    8.19  28.949   1
   0   0 -15   41.15  26.730   1
   0   0  16 5941.80 276.157   1
   0   0  16 6351.68 258.041   1
   0   0 -16 6673.96 269.743   1
   0   0  17   23.98  22.572   1
   0   0  17   30.76  33.823   1
   0   0 -17    0.43  33.260   1
   0   0 -17   29.82  24.283   1
   0   0  18 2489.36 157.478   1
   0   0 -18 1872.03 137.203   1
   0   0 -18 2238.73 121.871   1
   0   0  19    7.66  33.479   1
   0   0 -19   27.61  26.183   1
   0   0 -19   40.52  45.494   1
   0   0  20 5932.41 287.672   1
   0   0  20 5219.02 234.199   1
   0   0 -20 5500.62 239.049   1
   0   0 -20 5037.54 262.109   1
   0   0  21   42.52  41.771   1
   0   0  21  -32.63  28.479   1
   0   0 -21  -53.32  31.821   1
   0   0 -21   54.60  41.051   1
   0   0  22  19781. 768.460  -1
   0   0 -22  20275. 746.870   1
   0   0  23   43.37  44.712   1
   0   0  23   25.77  34.136   1
   0   0 -23   20.17  39.237   1
   0   0 -23   -8.62  37.234   1
   0   0  24    2.06  45.181   1
   0   0  24  143.08  42.303   1
   0   0 -24   90.99  43.367   1
   0   0 -24  202.85  65.175   1
   0   0  25    6.62  48.060   1
   0   0  25   -3.64  34.355  -1
   0   0 -25   83.20  46.652   1
   0   0 -25  -18.60  39.706   1
   0   0  26  458.07  84.042   1
   0   0  26  483.10  67.741   1
   0   0 -26  572.28  77.378   1
   0   0 -26  508.45  79.944   1
   0   0  27   38.30  55.006   1
   0   0  27    0.58  34.355   1
   0   0 -27  -36.33  44.743   1
   0   0 -27   26.52  44.399   1
   0   0  28  21305. 835.418   1
   0   0  28  20723. 781.288   1
   0   0 -28  22575. 875.156   1
   0   0 -28  22882. 862.014   1
   0   0  29   17.50  36.327   1
   0   0  29  -59.39  39.831   1
   0   0 -29   66.18  48.999   1
   0   0  30  269.74  59.199   1
   0   0  31   28.30  59.387   1
   0   0  31   50.09  40.613   1
   0   0 -31  -28.66  45.181   1
   0   0  32 6667.70 336.045   1
   0   0  32 6755.31 316.958   1
   0   0 -32 6220.27 299.374   1
   0   0  33   31.22  43.022   1
   0   0  33  -23.51  55.476   1
   0   0 -33   -9.72  44.399   1
   0   0  34   42.74  51.721   1
   0   0  34  297.43  78.911   1
   0   0 -34  171.37  61.389   1
   0   0  35   47.68  54.912   1
   0   0 -35  -14.02  42.084   1
   0   0  36 1658.63 151.251   1
   0   0 -36 2075.72 158.198   1
   0  -1   0   11.70   5.676   1
   0  -1   0   24.18   7.691   1
   0   1   0   14.83   6.846   1
   0   1   0   16.72   6.352   1
   0  -1   1  27500. 944.304   1
   0  -1   1  26821. 921.463   1
   0  -1  -1  27297. 937.734   1
   0  -1  -1  26843. 921.151   1
   0   1   1  27262. 936.795   1
   0   1   1  27362. 939.924   1
   0   1  -1  27012. 928.973   1
   0   1  -1  26148. 897.997   1
   0  -1   2  47778. 1632.04   1
   0  -1  -2  47372. 1615.77   1
   0  -1  -2  47497. 1622.03   1
   0   1   2  45213. 1544.43   1
   0   1   2  45213. 1542.55   1
   0   1  -2  44869. 1534.42   1
   0  -1   3 138235. 4690.23   1
   0  -1   3 125751. 4270.96   1
   0  -1  -3 134074. 4549.43   1
   0   1   3 135388. 4593.24   1
   0   1  -3 126470. 4289.73   1
   0   1  -3 135763. 4612.01   1
   0  -1   4  56915. 1950.25   1
   0  -1   4  53191. 1816.02   1
   0  -1  -4  55288. 1887.98   1
   0  -1  -4  56665. 1937.73   1
   0   1   4  60106. 2045.37   1
   0   1   4  60263. 2059.13   1
   0   1  -4  57666. 1964.95   1
   0   1  -4  54193. 1859.51   1
   0  -1   5  51752. 1782.23   1
   0  -1   5  49405. 1691.49   1
   0  -1  -5  50720. 1736.23   1
   0  -1  -5  49218. 1692.43   1
   0   1   5  47372. 1627.97   1
   0   1   5  50501. 1722.78   1
   0   1  -5  48686. 1679.28   1
   0   1  -5  48686. 1661.76   1
   0  -1   6 338548.  11486.   1
   0  -1  -6 341051.  11549.   1
   0   1   6 312390.  10591.  -1
   0   1  -6 324781.  11001.   1
   0  -1   7  38548. 1346.99   1
   0  -1   7  36952. 1274.09   1
   0  -1  -7  42209. 1465.58   1
   0  -1  -7  40457. 1390.49   1
   0   1   7  41802. 1449.00   1
   0   1   7  40676. 1396.74   1
   0   1  -7  39518. 1358.57  -1
   0  -1   8  912.08  69.243   1
   0  -1  -8  862.01  64.330   1
   0  -1  -8  897.37  52.409   1
   0   1   8 1109.82  59.512   1
   0   1  -8 1101.69  59.199   1
   0  -1   9  70494. 2433.35   1
   0  -1   9  74812. 2561.01   1
   0  -1  -9  71402. 2462.14   1
   0  -1  -9  72528. 2479.66   1
   0   1   9  72591. 2481.85   1
   0   1   9  66270. 2286.92   1
   0   1  -9  71058. 2429.28   1
   0  -1  10 5272.21 212.641   1
   0  -1  10 5256.57 229.318   1
   0  -1 -10 5813.51 246.120   1
   0  -1 -10 4978.09 197.684   1
   0   1  10 4940.55 195.901   1
   0   1  10 5306.63 227.816   1
   0   1 -10 5000.00 198.310   1
   0  -1  11 5819.77 252.847   1
   0  -1  11 5200.25 212.953   1
   0  -1 -11 5732.16 247.121  -1
   0  -1 -11 4931.16 198.717   1
   0   1  11 5281.60 230.726   1
   0   1  11 5344.17 211.952   1
   0   1 -11    5.03 2031.60   1
   0   1 -11 4874.84 196.840   1
   0  -1  12  281.04  35.451   1
   0  -1  12  231.13  52.128   1
   0  -1 -12  255.26  48.592  -1
   0   1  12  190.43  29.531   1
   0   1 -12  195.18  30.322   1
   0  -1  13  30260. 1068.83   1
   0  -1 -13  28461. 1001.88   1
   0  -1 -13  28054. 1020.34   1
   0   1  13  29340. 1030.04   1
   0   1  13  27312. 987.796   1
   0   1 -13  28805. 1012.83   1
   0   1 -13  27412. 1004.69   1
   0  -1  14 6351.68 261.702   1
   0  -1  14 6192.11 278.504   1
   0  -1 -14 5991.86 243.867   1
   0  -1 -14 5563.20 260.826   1
   0   1  14 6129.53 270.338   1
   0   1  14 6098.24 245.369   1
   0   1 -14 6029.41 244.243   1
   0   1 -14 6470.58 294.900   1
   0  -1  15  42929. 1530.66   1
   0  -1 -15  43742. 1525.03   1
   0   1  15  42178. 1499.37   1
   0   1 -15  45213. 1572.90   1
   0  -1  16 1388.92 108.166   1
   0  -1 -16 1785.67 130.569   1
   0  -1 -16 1797.24 102.910   1
   0   1  16 1365.77 104.631   1
   0   1  16 1677.41  94.493   1
   0   1 -16 1773.78 100.188   1
   0  -1  17 6695.86 305.851   1
   0  -1 -17 5663.32 277.691   1
   0  -1 -17 5632.03 240.644   1
   0   1  17 6110.76 252.034   1
   0   1  17 6667.70 300.813   1
   0   1 -17 6188.98 256.039   1
   0  -1  18 8469.95 372.027   1
   0  -1 -18 7734.66 317.584   1
   0  -1 -18 7662.70 350.751   1
   0   1  18 8344.80 364.518   1
   0   1  18 7866.07 313.829   1
   0   1 -18 8426.15 335.732   1
   0  -1 -19  221.09  61.514   1
   0  -1 -19  216.83  44.024  -1
   0   1  19  150.75  34.512   1
   0   1  19  176.03  52.221   1
   0  -1  20  14221. 578.222   1
   0  -1 -20  13792. 532.227   1
   0  -1 -20  12757. 525.344   1
   0   1  20  13971. 525.031  -1
   0   1  20  13930. 561.326   1
   0   1 -20  14265. 536.921   1
   0  -1  21  22109. 849.186   1
   0  -1 -21  21921. 812.577   1
   0  -1 -21  20263. 789.736   1
   0   1  21  22146. 844.805   1
   0   1  21  22212. 805.381   1
   0   1 -21  23254. 843.866   1
   0  -1  22  21130. 815.706   1
   0  -1 -22  21577. 804.442   1
   0   1  22  21273. 819.774   1
   0   1 -22  22153. 806.320   1
   0  -1  23  19834. 775.031   1
   0  -1 -23  19778. 776.908   1
   0  -1 -23  19834. 749.061   1
   0   1  23  20247. 744.054   1
   0   1  23  20285. 789.111   1
   0   1 -23  20685. 760.638   1
   0  -1  24 6896.11 333.542  -1
   0  -1 -24 6855.44 309.543   1
   0  -1 -24 6614.51 324.468   1
   0   1  24 6886.73 331.351   1
   0   1  24 6270.33 272.246  -1
   0   1 -24 6864.82 293.398   1
   0  -1  25  837.61 102.941   1
   0  -1 -25  783.48  93.554   1
   0  -1 -25  796.62  87.891   1
   0   1  25  808.82  99.280  -1
   0   1  25  925.53  82.885   1
   0   1 -25  859.82  84.856   1
   0  -1  26  10084. 425.219   1
   0  -1  26  10303. 455.569   1
   0  -1 -26  10041. 424.906  -1
   0  -1 -26  10125. 448.998   1
   0   1  26 9868.58 397.997   1
   0   1  26  10081. 442.115   1
   0   1 -26  10513. 424.906   1
   0  -1  27  397.06  79.693   1
   0  -1 -27  367.33  67.115   1
   0  -1 -27  443.99  80.100   1
   0   1  27  310.92  78.160   1
   0   1  27  414.27  64.049   1
   0   1 -27  446.18  66.489   1
   0  -1  28  360.14  66.927   1
   0  -1  28  350.12  77.002   1
   0  -1 -28  397.37  71.496   1
   0  -1 -28  356.38  71.089   1
   0   1  28  491.55  67.866   1
   0   1  28  301.38  75.000   1
   0   1 -28  415.83  68.335   1
   0   1 -28  289.71  65.551   1
   0  -1  29 4618.27 257.134   1
   0  -1 -29 4527.53 237.234  -1
   0   1  29 4856.06 265.300   1
   0   1  29 4949.93 242.303   1
   0   1 -29 4881.10 242.396   1
   0   1  30 4721.52 235.857   1
   0  -1  31  614.52  95.870   1
   0  -1 -31  858.89  97.403   1
   0   1  31  747.50 104.725   1
   0   1  31  870.78  89.362   1
   0   1 -31  679.91  92.929  -1
   0  -1  32   25.19  59.105   1
   0  -1  32   -4.08  16.893   1
   0  -1 -32   31.88  51.283   1
   0   1  32   27.96  56.727   1
   0   1  32    2.39  36.733   1
   0   1 -32   58.51  50.375   1
   0  -1  33 8579.47 400.500   1
   0  -1 -33 8163.32 377.033   1
   0   1  33 7415.51 334.793   1
   0   1  33 8523.15 397.997   1
   0   1 -33 8097.61 362.015   1
   0  -1  34 3123.28 205.037   1
   0  -1  34 2993.11 188.986   1
   0  -1 -34 2945.55 192.052   1
   0   1  34 3238.42 210.888   1
   0   1  34 2827.59 172.059   1
   0   1 -34 3200.87 188.923   1
   0  -1  35  351.69  83.354   1
   0  -1 -35  484.35  83.886   1
   0   1  35  332.92  80.069   1
   0   1 -35  535.98  88.767   1
   0  -1  36    0.78  56.007   1
   0  -1 -36   60.26  51.095   1
   0   1  36   80.23  58.135   1
   0   1 -36    2.02  47.215   1
   0  -2   0 559449.  18946.   1
   0   2   0 505632.  17128.   1
   0  -2   1  14221. 511.576   1
   0  -2  -1  14565. 521.276   1
   0   2   1  13683. 490.300   1
   0   2  -1  13385. 481.852   1
   0  -2   2 5957.44 229.099   1
   0  -2   2 5259.69 207.822   1
   0  -2  -2 5131.41 201.283   1
   0   2   2 5381.72 208.917   1
   0   2   2 5897.99 230.381   1
   0   2  -2 5535.04 216.614   1
   0   2  -2 5450.56 211.796   1
   0  -2   3 260263. 8832.91   1
   0  -2   3 255037. 8651.43   1
   0  -2  -3 263360. 8936.16   1
   0  -2  -3 243617. 8266.58   1
   0   2   3 245306. 8319.77   1
   0   2   3 273279. 9274.08   1
   0   2  -3 258323. 8767.20   1
   0   2  -3 265018. 8989.35   1
   0  -2   4 492803.  16693.   1
   0  -2   4 453692.  15379.   1
   0  -2  -4 442428.  14991.  -1
   0  -2  -4 474655.  16076.  -1
   0   2   4 474655.  16083.   1
   0   2   4 482165.  16330.   1
   0   2  -4 479974.  16261.  -1
   0   2  -4 466207.  15792.  -1
   0  -2   5 9430.53 350.751   1
   0  -2  -5 9718.39 363.266   1
   0   2   5  10989. 406.445   1
   0   2   5  10047. 364.518   1
   0   2  -5  10131. 367.960   1
   0  -2   6 188642. 6417.39  -1
   0  -2   6 188454. 6408.00   1
   0  -2  -6 184449. 6270.33   1
   0   2   6 182009. 6188.98   1
   0   2  -6 198154. 6739.67  -1
   0   2  -6 190112. 6451.81   1
   0  -2   7  18110. 657.071   1
   0  -2   7  16743. 606.070   1
   0  -2  -7  16752. 604.818   1
   0   2   7  15914. 561.013   1
   0   2   7  14690. 533.166   1
   0   2  -7  16730. 591.051   1
   0  -2   8  58448. 2018.46   1
   0  -2   8  57009. 1978.72   1
   0  -2  -8  59793. 2066.02   1
   0  -2  -8  57572. 1987.48   1
   0   2   8  59825. 2046.93   1
   0   2   8  61952. 2135.48   1
   0   2  -8  58917. 2018.46   1
   0   2  -8  57259. 1984.35   1
   0  -2   9  22400. 815.393   1
   0  -2   9  21417. 766.270   1
   0  -2  -9  21211. 766.895   1
   0  -2  -9  21277. 760.638   1
   0   2   9  21834. 783.791   1
   0   2   9  22531. 789.111   1
   0   2  -9  21286. 748.435   1
   0   2  -9  22165. 801.000   1
   0  -2  10  38110. 1332.60   1
   0  -2  10  41395. 1464.02  -1
   0  -2 -10  40206. 1413.01   1
   0  -2 -10  37766. 1321.34   1
   0   2  10  37234. 1286.61   1
   0   2  10  41740. 1462.14   1
   0   2 -10  38736. 1365.77   1
   0   2 -10  40676. 1406.76   1
   0  -2  11 1433.04  86.014   1
   0  -2 -11 1350.75  83.260  -1
   0  -2 -11 1174.28  85.982   1
   0   2  11 1456.51  78.598   1
   0   2 -11 1759.38 109.355   1
   0  -2  12 2016.89 128.223   1
   0  -2  12 1779.72 100.782   1
   0  -2 -12 1685.23 106.070   1
   0   2  12 1824.15  93.961   1
   0   2 -12 1986.86 100.188   1
   0   2 -12 1989.67 119.681   1
   0  -2  13  632.67  73.936   1
   0  -2  13  657.07  57.384   1
   0  -2 -13  517.52  52.190   1
   0  -2 -13  580.41  68.648   1
   0   2  13  631.41  63.517   1
   0   2  13  635.17  51.189   1
   0   2 -13  715.58  54.599   1
   0   2 -13  741.86  70.244  -1
   0  -2  14  36358. 1301.94   1
   0  -2 -14  35200. 1261.26   1
   0  -2 -14  33229. 1180.22   1
   0   2  14  34731. 1238.42   1
   0   2  14  34011. 1190.24   1
   0   2 -14  34700. 1215.89   1
   0  -2  15  16421. 632.352   1
   0  -2 -15  15519. 582.603   1
   0   2  15  15059. 577.284  -1
   0   2 -15  15610. 571.651   1
   0   2 -15  17106. 655.819   1
   0  -2  16 4020.65 212.390   1
   0  -2 -16 4295.99 219.555   1
   0  -2 -16 4224.03 198.999  -1
   0   2  16 4402.37 192.178   1
   0   2  16 4064.45 202.816   1
   0   2 -16 4189.61 186.045   1
   0   2 -16 4709.01 233.823   1
   0  -2  17  37422. 1344.80  -1
   0  -2 -17  39487. 1423.97   1
   0  -2 -17  40488. 1436.17   1
   0   2  17  39956. 1399.25   1
   0   2  17  39737. 1421.78   1
   0   2 -17  44368. 1607.63   1
   0   2 -17  41771. 1462.45   1
   0  -2  18 1243.12 109.230   1
   0  -2 -18 1489.99 125.720   1
   0   2  18 1225.59  83.010   1
   0   2  18 1026.59  93.742   1
   0   2 -18 1210.89  84.919   1
   0  -2 -19  48498. 1735.61   1
   0  -2 -19  50907. 1796.93   1
   0   2  19  55163. 1954.63   1
   0   2  19  52879. 1839.17   1
   0  -2  20  31289. 1158.01   1
   0  -2 -20  31320. 1135.17   1
   0  -2 -20  32134. 1192.43   1
   0   2  20  34449. 1217.77  -1
   0   2  20  34512. 1260.32  -1
   0   2 -20  34199. 1213.08   1
   0  -2  21  40519. 1464.95  -1
   0  -2 -21  41364. 1479.35   1
   0  -2 -21  41959. 1530.66   1
   0   2  21  41927. 1472.78   1
   0   2  21  44430. 1598.56   1
   0   2 -21  43461. 1527.53   1
   0  -2  22 1463.39 128.692   1
   0  -2 -22 1380.47 108.041   1
   0   2  22 1635.48 129.975   1
   0   2 -22 1630.79 107.541   1
   0  -2  23   59.01  51.690   1
   0  -2 -23   71.78  43.304   1
   0  -2 -23  110.89  57.384  -1
   0   2  23  -28.33  44.931   1
   0   2  23  -29.08  25.742   1
   0   2 -23    6.57  37.766   1
   0  -2  24   14.86  50.970   1
   0  -2 -24   49.94  42.929   1
   0  -2 -24   -5.85  44.055   1
   0   2  24   59.76  50.407   1
   0   2  24   12.05  24.934   1
   0   2 -24  -13.92  37.453   1
   0  -2 -25 4427.40 246.120   1
   0  -2 -25 4458.69 234.324   1
   0   2  25 4499.37 247.184   1
   0   2  25 4399.24 205.569   1
   0  -2  26 2197.12 165.895   1
   0  -2 -26 2015.02 146.652   1
   0  -2 -26 2035.04 156.101   1
   0   2  26 2289.11 167.178   1
   0   2  26 2096.37 126.439   1
   0   2 -26 2167.71 134.919   1
   0  -2  27  15460. 637.984   1
   0  -2 -27  15494. 640.175   1
   0  -2 -27  15829. 636.107   1
   0   2  27  16605. 674.280   1
   0   2  27  16151. 613.892   1
   0   2 -27  17084. 647.371   1
   0  -2 -28 2289.42 169.837   1
   0  -2 -28 2306.32 156.883   1
   0   2  28 2276.91 139.111   1
   0   2  28 2000.94 154.912   1
   0   2 -28 2234.35 139.049   1
   0  -2  29   47.09  47.935   1
   0  -2 -29  -26.07  39.205   1
   0   2  29   65.05  41.489   1
   0   2  29   29.29  51.189   1
   0   2 -29   54.60  47.466   1
   0  -2  30   47.18  51.658   1
   0   2  30   48.87  45.307   1
   0   2 -30   67.46  49.218   1
   0  -2  31  793.80 104.130   1
   0  -2 -31  921.46 106.007   1
   0   2  31 1065.08  99.218   1
   0   2  31  998.12 116.959   1
   0   2 -31 1192.43 110.294   1
   0  -2  32 2141.42 167.178   1
   0  -2 -32 2219.65 164.518   1
   0   2  32 2127.03 164.643   1
   0   2  32 2218.71 144.712   1
   0   2 -32 2630.16 166.301   1
   0  -2  33  807.26 106.790   1
   0  -2 -33  637.36  93.429   1
   0   2  33  646.12 102.159   1
   0   2  33  583.23  79.725   1
   0   2 -33  735.92  94.337   1
   0  -2  34   64.77  65.425   1
   0   2  34   33.67  43.054   1
   0   2  34  -91.58  49.312   1
   0   2 -34    1.94  50.313   1
   0  -2  35  185.36  72.810   1
   0  -2 -35  328.54  78.223   1
   0   2  35  346.37  82.196   1
   0   2 -35  402.06  79.725   1
   0  -2 -36  106.07  53.942   1
   0   2  36  107.45  58.448   1
   0  -3   0   11.90  13.126   1
   0  -3   0   10.02  16.711   1
   0   3   0   -4.36  14.956   1
   0   3   0   34.42  18.645   1
   0  -3   1  12522. 466.207  -1
   0  -3  -1  11758. 438.047   1
   0  -3  -1  13420. 497.183   1
   0   3   1  12106. 453.066   1
   0   3   1  12954. 479.349   1
   0   3  -1  11905. 442.428   1
   0   3  -1  13351. 494.993   1
   0  -3   2  12675. 472.778   1
   0  -3   2  12456. 460.575   1
   0  -3  -2  13314. 491.864   1
   0  -3  -2  13126. 487.797   1
   0   3   2  13004. 484.042   1
   0   3  -2  12863. 479.662   1
   0   3  -2  12910. 477.471   1
   0  -3   3 194681. 6630.16   1
   0  -3   3 203160. 6908.63   1
   0  -3  -3 202628. 6892.98   1
   0  -3  -3 199311. 6786.60   1
   0   3   3 201377. 6849.18   1
   0   3   3 199937. 6808.50   1
   0   3  -3 200156. 6814.76   1
   0   3  -3 197246. 6711.51   1
   0  -3   4 9367.95 355.444   1
   0  -3  -4 9662.07 373.592   1
   0  -3  -4  10238. 387.046   1
   0   3   4 8832.91 336.671   1
   0   3   4  10219. 392.365   1
   0   3  -4 9461.82 358.260   1
   0  -3   5 1045.37  72.434   1
   0  -3  -5 1040.36  71.496   1
   0   3  -5 1374.22  85.012   1
   0   3  -5 1311.64  75.094   1
   0  -3   6  56696. 1957.13   1
   0  -3   6  53473. 1860.14   1
   0  -3  -6  55882. 1940.24   1
   0  -3  -6  53880. 1858.26  -1
   0   3   6  56977. 1965.58   1
   0   3   6  55382. 1924.59   1
   0   3  -6  58041. 2000.62   1
   0   3  -6  54287. 1887.04   1
   0  -3   7  70463. 2427.41   1
   0  -3   7  68116. 2358.26   1
   0  -3  -7  66833. 2299.12   1
   0  -3  -7  66176. 2290.36   1
   0   3   7  65238. 2240.92   1
   0   3   7  63798. 2210.89   1
   0   3  -7  72246. 2498.43   1
   0   3  -7  67428. 2314.14   1
   0  -3   8 5506.88 234.950   1
   0  -3   8 5844.80 250.688   1
   0  -3  -8 5300.37 220.119   1
   0  -3  -8 5744.68 246.933   1
   0   3   8 5522.52 238.986   1
   0   3   8 5857.32 232.916   1
   0   3  -8 5819.77 230.194   1
   0   3  -8 5344.17 231.664   1
   0  -3   9  31977. 1139.55   1
   0  -3   9  31352. 1116.71   1
   0  -3  -9  30989. 1094.80   1
   0  -3  -9  31289. 1115.46   1
   0   3   9  33292. 1186.17   1
   0   3   9  30610. 1065.39   1
   0   3  -9  31283. 1115.46   1
   0   3  -9  33698. 1173.65   1
   0  -3  10  370.46  49.812   1
   0  -3  10  604.82  56.101   1
   0  -3 -10  433.04  49.624  -1
   0  -3 -10  512.20  53.410   1
   0   3  10  594.18  58.385   1
   0   3  10  636.11  47.309   1
   0   3 -10  518.77  42.303   1
   0  -3  11 8319.77 348.560   1
   0  -3  11 8498.11 346.683   1
   0  -3 -11 8166.45 334.480   1
   0   3  11 8463.70 319.462   1
   0   3 -11 8282.22 315.394   1
   0   3 -11 9352.31 379.537   1
   0  -3  12  23786. 870.149   1
   0  -3  12  24327. 899.874   1
   0  -3 -12  23842. 872.340   1
   0  -3 -12  25094. 915.831   1
   0   3  12  24380. 860.450   1
   0   3  12  23010. 842.302   1
   0   3 -12  24850. 878.597   1
   0   3 -12  25469. 931.163   1
   0  -3  13  15272. 596.370   1
   0  -3  13  16136. 614.205   1
   0  -3 -13  15557. 595.431   1
   0  -3 -13  14912. 573.529   1
   0   3  13  16014. 580.100  -1
   0   3  13  14984. 572.277   1
   0   3 -13  15210. 552.565   1
   0   3 -13  17406. 661.451   1
   0  -3  14 6339.17 291.865   1
   0  -3 -14 6185.85 278.942   1
   0  -3 -14 6939.92 304.005  -1
   0   3  14 6702.12 267.240   1
   0   3  14 6864.82 297.841   1
   0   3 -14 6789.73 271.370   1
   0  -3  15  131.48  51.220   1
   0  -3  15   77.10  32.040   1
   0  -3 -15   79.38  36.076   1
   0  -3 -15  136.26  38.736   1
   0   3  15  184.51  42.584   1
   0   3  15   75.47  29.618   1
   0   3 -15  155.85  31.633   1
   0   3 -15   51.13  34.230   1
   0  -3  16  213.45  45.119   1
   0  -3  16  172.25  56.164   1
   0  -3 -16  195.74  45.870   1
   0  -3 -16   68.43  50.313   1
   0   3  16  173.12  43.961   1
   0   3  16  150.25  35.200   1
   0   3 -16  320.40  55.006   1
   0   3 -16  172.68  36.295   1
   0  -3  17 3929.91 205.225   1
   0  -3  17 3817.27 208.948   1
   0  -3 -17 4292.86 221.339   1
   0  -3 -17 4267.83 217.584   1
   0   3  17 3992.49 180.663   1
   0   3  17 3901.75 202.472   1
   0   3 -17 4020.65 183.072   1
   0   3 -17 4358.57 225.219   1
   0  -3  18  32040. 1176.16   1
   0  -3  18  29390. 1079.47   1
   0  -3 -18  29653. 1089.49   1
   0   3  18  29152. 1035.67   1
   0   3  18  28623. 1051.31   1
   0   3 -18  28927. 1072.90   1
   0   3 -18  28992. 1033.17   1
   0  -3  19  56352. 1996.87   1
   0  -3  19  57854. 2055.07   1
   0  -3 -19  53473. 1903.00   1
   0   3  19  55820. 1938.67   1
   0   3 -19  56852. 1977.47   1
   0   3 -19  60012. 2132.66   1
   0  -3  20  23623. 898.935   1
   0  -3  20  26195. 979.035   1
   0  -3 -20  25009. 938.359   1
   0  -3 -20  24158. 919.273  -1
   0   3  20  24518. 921.776   1
   0   3  20  25391. 911.764   1
   0   3 -20  25663. 925.218   1
   0  -3  21 8961.19 399.562   1
   0  -3 -21 8376.09 372.653   1
   0  -3 -21 9414.88 422.403   1
   0   3  21 8566.95 380.162   1
   0   3  21 8701.49 348.560   1
   0   3 -21 8895.49 358.886   1
   0  -3  22  29596. 1105.44  -1
   0  -3  22  30882. 1144.87   1
   0  -3 -22  32290. 1190.86   1
   0  -3 -22  29787. 1120.46   1
   0   3  22  31383. 1119.52   1
   0   3  22  30710. 1137.98   1
   0   3 -22  31977. 1141.43   1
   0   3 -22  34324. 1268.46   1
   0  -3  23 6914.89 334.480   1
   0  -3  23 6846.05 321.965   1
   0  -3 -23 7168.33 336.045   1
   0  -3 -23 6918.02 338.548   1
   0   3  23 6902.37 289.612   1
   0   3  23 6526.90 315.707   1
   0   3 -23 6921.14 293.836   1
   0   3 -23 7227.78 344.806   1
   0  -3  24    1.97  46.715   1
   0  -3  24   65.30  43.022   1
   0  -3 -24   65.43  46.902   1
   0  -3 -24  115.43  59.324   1
   0   3  24   97.50  49.844  -1
   0   3  24   99.19  37.140   1
   0   3 -24   77.69  43.930   1
   0   3 -24    2.67  40.582   1
   0  -3  25  113.20  44.337   1
   0  -3  25  138.80  57.447   1
   0  -3 -25  192.65  59.105   1
   0  -3 -25  192.33  67.365   1
   0   3  25  187.36  58.917   1
   0   3  25  175.09  42.397   1
   0   3 -25  190.02  51.064   1
   0   3 -25  167.37  57.290   1
   0  -3  26 3204.00 194.806   1
   0  -3  26 2957.44 197.559   1
   0  -3 -26 2975.90 192.303   1
   0  -3 -26 3059.45 197.591   1
   0   3  26 3235.29 165.738   1
   0   3  26 3153.94 201.408   1
   0   3 -26 3263.45 174.468   1
   0   3 -26 3068.52 199.405   1
   0  -3  27 2867.96 183.917   1
   0  -3  27 2799.12 191.959   1
   0  -3 -27 3108.88 197.215   1
   0   3  27 2902.06 193.085   1
   0   3 -27 3354.19 213.329   1
   0   3 -27 3182.10 171.089   1
   0  -3  28  909.26 107.697  -1
   0  -3 -28  812.89  99.405   1
   0  -3 -28  914.89 109.856   1
   0   3  28 1010.64 114.894   1
   0   3  28  864.83  77.628   1
   0   3 -28  851.06  87.828   1
   0  -3  29  205.38  68.805   1
   0   3  29  281.23  74.812   1
   0   3  29  250.22  50.375   1
   0   3 -29  258.95  57.572   1
   0  -3  30  11167. 494.367   1
   0   3  30  11746. 468.085   1
   0   3 -30  11677. 467.772   1
   0  -3  31 8313.51 394.555   1
   0  -3 -31 8119.52 382.665   1
   0   3  31 9533.78 448.998   1
   0   3  31 8188.35 345.431  -1
   0   3 -31 9155.18 384.230   1
   0  -3  32   94.71  58.761   1
   0  -3 -32   67.62  46.089   1
   0   3  32   -9.37  35.795   1
   0   3  32   48.75  55.288   1
   0   3 -32   53.22  47.778   1
   0  -3 -33   98.25  48.404   1
   0   3  33   -6.31  45.307   1
   0   3  33   40.08  53.942   1
   0  -3  34 3018.14 203.129   1
   0  -3 -34 3059.45 197.497   1
   0   3  34 3469.96 229.474   1
   0   3 -34 3654.56 202.127   1
   0  -3  35  480.91  94.180   1
   0  -3 -35  686.17  98.185   1
   0   3  35  697.12 106.133   1
   0   3 -35  860.14 102.347  -1
   0  -3 -36 4996.87 279.130   1
   0   3  36 5438.04 312.484   1
   0  -4   0  32290. 1149.87   1
   0  -4   0  28958. 1036.92  -1
   0   4   0  31571. 1125.47   1
   0   4   0  30410. 1084.48   1
   0  -4   1  12766. 484.668   1
   0  -4  -1  12969. 496.245   1
   0  -4  -1  12569. 479.662   1
   0   4   1  12738. 484.668   1
   0   4   1  13060. 496.558   1
   0   4  -1  13057. 494.993   1
   0  -4   2  32165. 1140.17   1
   0  -4  -2  30776. 1097.31   1
   0   4   2  30350. 1085.11   1
   0   4  -2  31123. 1106.69  -1
   0  -4   3 220338. 7512.51   1
   0  -4   3 225469. 7675.21   1
   0  -4  -3 225188. 7675.21   1
   0   4   3 222841. 7596.99   1
   0   4  -3 220150. 7506.25   1
   0   4  -3 227346. 7740.92   1
   0  -4   4  19418. 706.195   1
   0  -4   4  17785. 663.641   1
   0  -4  -4  17416. 649.874   1
   0  -4  -4  17603. 647.371   1
   0   4   4  18476. 685.857   1
   0   4   4  18129. 664.893   1
   0   4  -4  19252. 703.066   1
   0   4  -4  18561. 689.298   1
   0  -4   5  15660. 593.241   1
   0  -4   5  15053. 558.510   1
   0  -4  -5  17616. 649.561   1
   0  -4  -5  15135. 573.529   1
   0   4   5  16345. 616.708   1
   0   4   5  15707. 580.725   1
   0   4  -5  15929. 588.548   1
   0   4  -5  15141. 575.719   1
   0  -4   6 7183.97 288.861   1
   0  -4   6 6836.66 292.553   1
   0  -4  -6 6364.20 263.110   1
   0  -4  -6 6664.57 287.547   1
   0   4   6 6329.78 274.968   1
   0   4   6 6617.64 271.558   1
   0   4  -6 7030.66 284.699   1
   0   4  -6 7349.80 312.202   1
   0  -4   7 2010.95 121.339   1
   0  -4  -7 2083.85 124.405   1
   0  -4  -7 1929.60 105.695   1
   0   4   7 2134.54 127.128   1
   0   4   7 2263.14 117.584   1
   0   4  -7 2289.73 119.180   1
   0   4  -7 2156.13 128.536   1
   0  -4   8  55569. 1932.41   1
   0  -4   8  57353. 2011.26   1
   0  -4  -8  59950. 2074.47   1
   0  -4  -8  55350. 1942.74   1
   0   4   8  57447. 2014.08   1
   0   4   8  58104. 2010.64   1
   0   4  -8  55976. 1965.58   1
   0   4  -8  57134. 1978.10   1
   0  -4   9  16145. 615.769   1
   0  -4   9  18742. 693.366   1
   0  -4  -9  17785. 650.187   1
   0  -4  -9  17656. 668.335   1
   0   4   9  17212. 655.506   1
   0   4   9  17606. 637.984   1
   0   4  -9  17922. 680.225   1
   0   4  -9  16073. 582.916   1
   0  -4  10  39581. 1413.64   1
   0  -4 -10  39205. 1400.81   1
   0  -4 -10  39987. 1406.13   1
   0   4  10  40332. 1441.80   1
   0   4  10  42146. 1467.14   1
   0   4 -10  41083. 1468.40   1
   0  -4  11  15870. 613.579   1
   0  -4  11  15845. 605.757  -1
   0   4  11  14571. 530.350   1
   0   4 -11  15548. 566.958   1
   0   4 -11  16449. 633.917   1
   0  -4  12 8695.24 370.463   1
   0  -4  12 8692.11 365.769   1
   0  -4 -12 8282.22 342.928   1
   0  -4 -12 8623.27 369.211   1
   0   4  12 8967.45 340.738   1
   0   4  12 8244.67 353.567   1
   0   4 -12 7412.38 322.903   1
   0   4 -12 8044.42 311.608   1
   0  -4  13  23730. 883.291   1
   0  -4 -13  25216. 938.672   1
   0  -4 -13  26195. 958.384   1
   0   4  13  26233. 970.900   1
   0   4  13  26571. 938.985   1
   0   4 -13  25366. 900.187   1
   0  -4  14  98060. 3404.25   1
   0  -4  14  92897. 3229.03  -1
   0  -4 -14  96527. 3351.06   1
   0   4  14  98967. 3438.67   1
   0   4 -14  92991. 3232.16   1
   0   4 -14  95150. 3260.32   1
   0  -4  15 1660.51 119.775   1
   0  -4  15 1867.65 134.324   1
   0  -4 -15 1779.72 123.185   1
   0  -4 -15 1686.79 122.966   1
   0   4  15 1784.73  98.185   1
   0   4  15 2010.32 138.892   1
   0   4 -15 1920.84 105.851   1
   0   4 -15 1570.09 116.990   1
   0  -4  16  16674. 650.813   1
   0  -4  16  16993. 666.770   1
   0  -4 -16  17290. 674.593   1
   0  -4 -16  17422. 671.464   1
   0   4  16  18439. 671.464   1
   0   4  16  18141. 709.323   1
   0   4 -16  18245. 666.145   1
   0   4 -16  17319. 674.905   1
   0  -4  17   71.46  49.155   1
   0  -4  17  172.78  44.211   1
   0  -4 -17  135.76  42.866   1
   0  -4 -17  174.87  58.667   1
   0   4  17  168.21  36.233   1
   0   4  17  114.14  46.026   1
   0   4 -17  159.82  38.360   1
   0   4 -17  222.56  50.876   1
   0  -4  18  11120. 464.643   1
   0  -4 -18  11555. 483.416   1
   0   4  18  11896. 452.753   1
   0   4  18  11962. 503.441   1
   0   4 -18  11589. 486.858   1
   0  -4  19  30544. 1130.16   1
   0  -4 -19  32509. 1193.37   1
   0   4  19  29781. 1059.76   1
   0   4 -19  29574. 1055.38   1
   0   4 -19  28780. 1076.34   1
   0  -4  20 1702.44 141.333   1
   0  -4  20 1866.08 136.358   1
   0  -4 -20 1920.84 141.364   1
   0  -4 -20 1411.45 124.124   1
   0   4  20 1728.41 104.881   1
   0   4  20 1852.31 143.116   1
   0   4 -20 1601.69 130.256   1
   0   4 -20 1922.71 114.831   1
   0  -4  21 3513.76 203.723   1
   0  -4 -21 3832.91 227.315   1
   0  -4 -21 3623.28 209.762  -1
   0   4  21 4249.06 239.424   1
   0   4  21 3698.37 178.974   1
   0   4 -21 3917.39 187.922   1
   0   4 -21 3482.47 208.417   1
   0  -4  22  -37.45  49.280   1
   0  -4  22   -3.35  27.118   1
   0  -4 -22  -12.64  49.750   1
   0  -4 -22   12.88  36.890   1
   0   4  22   -9.30  39.362   1
   0   4  22   61.01  31.915   1
   0   4 -22   -1.27  32.478   1
   0   4 -22  -43.15  39.581   1
   0  -4  23  316.33  62.265   1
   0  -4  23  370.78  73.874   1
   0  -4 -23  331.35  69.430   1
   0  -4 -23  255.85  83.667   1
   0   4  23  404.25  54.975   1
   0   4  23  482.48  81.414   1
   0   4 -23  413.64  62.390   1
   0   4 -23  236.70  62.265   1
   0  -4  24  16427. 689.924   1
   0  -4  24  16452. 662.390   1
   0   4  24  17334. 709.011   1
   0   4  24  16198. 607.634   1
   0   4 -24  17259. 699.937   1
   0   4 -24  15961. 627.033   1
   0  -4  25 9909.25 444.931  -1
   0  -4  25  10363. 453.379   1
   0  -4 -25 9846.67 457.133   1
   0   4  25  10338. 409.574   1
   0   4 -25  10989. 484.981   1
   0   4 -25  11004. 437.421   1
   0  -4  26 5215.89 276.658   1
   0  -4 -26 5607.00 291.865   1
   0  -4 -26 6004.37 313.204   1
   0   4  26 6110.76 266.520   1
   0   4  26 6051.31 320.713   1
   0   4 -26 5857.32 263.454   1
   0  -4  27 5525.65 287.359   1
   0  -4  27 5206.50 281.289   1
   0  -4 -27 5197.12 278.160   1
   0   4  27 5647.68 309.199   1
   0   4 -27 5425.53 290.457   1
   0   4 -27 5807.25 264.174   1
   0  -4  28    0.29  57.290   1
   0  -4 -28   -1.66  52.409   1
   0  -4 -28    0.72  39.925   1
   0   4  28   18.96  50.845   1
   0   4  28   -3.75  29.991   1
   0   4 -28  -20.18  36.514   1
   0   4 -28   25.58  47.497   1
   0  -4 -29   -2.03  40.238   1
   0   4 -29  -23.59  37.171   1
   0  -4  30  530.66  90.050   1
   0  -4 -30  696.18 100.813   1
   0   4  30  554.76 104.099   1
   0   4  30  576.34  72.434   1
   0   4 -30  663.33  93.492   1
   0   4 -30  558.51  78.223   1
   0  -4  31 1315.71 132.509   1
   0  -4 -31 1400.50 132.071   1
   0   4  31 1346.37 137.985   1
   0   4 -31 1355.44 109.887   1
   0   4 -31 1258.13 127.785   1
   0  -4  32  781.29 110.920   1
   0  -4 -32 1059.14 119.086   1
   0   4  32 1029.10 125.125   1
   0   4  32  909.26  88.173   1
   0   4 -32  895.18 107.916   1
   0   4 -32 1009.70  99.499   1
   0  -4  33  221.75  76.032   1
   0  -4 -33  301.31  71.339   1
   0   4  33  455.57  88.266   1
   0   4  33  282.23  58.323   1
   0   4 -33  316.65  72.215   1
   0   4 -33  386.11  70.338   1
   0  -4  34 2505.32 184.387   1
   0  -4 -34 2687.11 188.579   1
   0   4  34 2897.37 207.947   1
   0   4  34 2868.27 167.178  -1
   0   4 -34 2710.26 160.294   1
   0  -4  35  923.97 117.772   1
   0  -4 -35 1070.71 118.930   1
   0   4  35 1000.00 123.373   1
   0   4 -35 1337.61 115.238   1
   0  -5   0   32.07  22.384   1
   0  -5   0   38.61  24.011   1
   0   5   0   56.57  28.260   1
   0   5   0   40.71  22.146   1
   0  -5   1 2496.56 139.205   1
   0  -5   1 2338.55 136.827   1
   0  -5  -1 2335.10 135.200   1
   0   5   1 2852.63 154.036   1
   0   5   1 3044.74 161.577   1
   0   5  -1 2963.39 160.607   1
   0  -5   2  23151. 856.382   1
   0  -5   2  24603. 895.806   1
   0  -5  -2  24014. 880.162   1
   0  -5  -2  25247. 925.218   1
   0   5   2  23317. 850.124   1
   0   5   2  24599. 903.003  -1
   0   5  -2  24155. 891.113   1
   0   5  -2  24405. 891.113   1
   0  -5   3  37234. 1335.10   1
   0  -5   3  35795. 1273.15   1
   0  -5  -3  37078. 1322.28   1
   0  -5  -3  36139. 1296.62   1
   0   5   3  35263. 1257.82   1
   0   5   3  37140. 1330.72   1
   0   5  -3  38830. 1378.28   1
   0   5  -3  35763. 1285.98   1
   0  -5   4  23188. 861.388   1
   0  -5   4  22315. 818.209   1
   0  -5  -4  22250. 827.909   1
   0  -5  -4  23126. 847.621   1
   0   5   4  22259. 828.222   1
   0   5   4  22303. 819.461   1
   0   5  -4  22340. 831.351   1
   0   5  -4  22847. 835.731   1
   0  -5   5 4552.56 209.699   1
   0  -5   5 4433.66 220.087   1
   0  -5  -5 4061.32 192.772   1
   0  -5  -5 4061.32 204.505   1
   0   5   5 4230.28 211.639   1
   0   5   5 4321.02 201.064   1
   0   5  -5 4555.69 222.434   1
   0   5  -5 4549.43 209.480   1
   0  -5   6  65175. 2264.08  -1
   0  -5   6  65989. 2313.20   1
   0  -5  -6  66708. 2319.46   1
   0  -5  -6  68335. 2394.87   1
   0   5   6  67178. 2334.17   1
   0   5   6  65926. 2312.26   1
   0   5  -6  65519. 2277.85   1
   0   5  -6  64424. 2260.95   1
   0  -5   7 1619.21  99.531   1
   0  -5   7 1391.11 104.255   1
   0  -5  -7 1302.88 101.877   1
   0  -5  -7 1258.13  87.828   1
   0   5   7 1462.76 109.731   1
   0   5   7 1423.34  94.806   1
   0   5  -7 1621.09 114.268   1
   0   5  -7 1465.58  94.024   1
   0  -5   8 6442.42 294.993  -1
   0  -5  -8 6314.14 293.398   1
   0  -5  -8 5948.05 254.912   1
   0   5   8 6755.31 282.885   1
   0   5   8 6248.43 288.579   1
   0   5  -8 6536.29 274.875   1
   0   5  -8 6814.76 307.947   1
   0  -5   9  18642. 717.146   1
   0  -5  -9  17825. 655.819  -1
   0  -5  -9  17591. 681.476   1
   0   5   9  18223. 671.776   1
   0   5   9  17816. 691.489   1
   0   5  -9  18273. 706.195   1
   0  -5  10  21061. 803.504   1
   0  -5  10  23342. 853.566   1
   0  -5 -10  22760. 827.596   1
   0   5  10  20923. 758.134   1
   0   5 -10  21987. 834.480   1
   0   5 -10  20801. 751.877   1
   0  -5  11  57822. 2027.53   1
   0  -5  11  60670. 2148.93   1
   0  -5 -11  55569. 1941.49   1
   0  -5 -11  56884. 2018.46   1
   0   5  11  61514. 2131.72   1
   0   5  11  57103. 2025.34   1
   0   5 -11  60200. 2130.79   1
   0   5 -11  59981. 2077.59   1
   0  -5  12  36827. 1325.41   1
   0  -5 -12  37046. 1319.46   1
   0  -5 -12  35763. 1309.14   1
   0   5  12  36483. 1331.66   1
   0   5  12  36295. 1274.09   1
   0   5 -12  37891. 1329.79   1
   0  -5  13 7343.55 334.480   1
   0  -5  13 7133.91 317.897   1
   0  -5 -13 7675.21 350.125   1
   0   5  13 8379.21 377.033   1
   0   5 -13 7337.29 339.799   1
   0   5 -13 7750.31 306.539   1
   0  -5  14  328.22  58.667   1
   0  -5 -14  355.13  58.823   1
   0  -5 -14  226.56  49.750   1
   0   5  14  161.04  46.339   1
   0   5  14  223.40  36.733   1
   0   5 -14  274.62  38.392   1
   0   5 -14  192.15  53.223   1
   0  -5  15 2122.96 146.183   1
   0  -5  15 2097.31 144.305   1
   0  -5 -15 2452.75 152.190   1
   0  -5 -15 2094.80 148.248   1
   0   5  15 2467.14 126.658   1
   0   5  15 2291.30 157.666   1
   0   5 -15 2070.71 112.422   1
   0  -5  16 2355.13 157.916   1
   0  -5  16 2216.83 151.689   1
   0  -5 -16 2180.54 155.663   1
   0  -5 -16 2386.11 153.379   1
   0   5  16 2067.58 113.204   1
   0   5  16 2170.84 154.130   1
   0   5 -16 2299.12 160.138   1
   0   5 -16 2243.43 119.681   1
   0  -5  17 6855.44 326.345   1
   0  -5 -17 6454.94 333.229   1
   0   5  17 7759.69 311.326   1
   0   5  17 7631.41 359.512   1
   0   5 -17 6752.18 327.910   1
   0  -5  18  14418. 593.241   1
   0  -5  18  14412. 588.235   1
   0   5  18  15053. 560.700   1
   0   5  18  14052. 586.044  -1
   0   5 -18  15031. 617.646   1
   0   5 -18  14731. 552.565   1
   0  -5  19 3516.89 209.543   1
   0  -5  19 3804.75 221.370   1
   0  -5 -19 3748.43 201.564   1
   0  -5 -19 4023.78 234.199   1
   0   5  19 3789.11 178.348   1
   0   5  19 4202.12 239.174   1
   0   5 -19 3667.08 218.241   1
   0   5 -19 4026.90 188.830   1
   0  -5  20  11386. 483.416   1
   0  -5 -20  11859. 515.957   1
   0  -5 -20  12128. 506.257   1
   0   5  20  11568. 506.257   1
   0   5  20  11677. 450.250   1
   0   5 -20  11896. 459.011   1
   0  -5  21 6354.81 313.204   1
   0  -5  21 6342.30 317.271   1
   0  -5 -21 6627.03 334.480   1
   0   5  21 6279.72 322.278   1
   0   5 -21 6827.28 288.360   1
   0   5 -21 6117.02 312.547   1
   0  -5  22 5059.44 272.371   1
   0  -5  22 5447.43 286.264   1
   0  -5 -22 4724.65 266.896   1
   0  -5 -22 4427.40 236.639   1
   0   5  22 5244.05 232.603   1
   0   5  22 4780.97 270.181   1
   0   5 -22 5219.02 281.070   1
   0   5 -22 4856.06 222.152   1
   0  -5  23   55.98  42.084  -1
   0  -5  23  -19.62  54.725   1
   0  -5 -23   39.49  42.710   1
   0  -5 -23   20.38  62.672   1
   0   5  23  -10.01  31.252   1
   0   5  23  -13.43  36.420  -1
   0   5 -23    5.27  39.017   1
   0   5 -23   10.04  41.677   1
   0  -5  24 1852.63 147.810   1
   0  -5  24 1325.41 135.044   1
   0  -5 -24 1733.10 152.034  -1
   0  -5 -24 1714.64 150.188   1
   0   5  24 1909.26 120.838   1
   0   5  24 1503.75 141.489   1
   0   5 -24 1549.44 138.767   1
   0   5 -24 1555.38 111.702   1
   0  -5  25   -6.94  53.066   1
   0  -5  25   23.80  36.295   1
   0  -5 -25   88.20  71.808   1
   0  -5 -25  101.50  59.762   1
   0   5 -25    9.72  40.081   1
   0   5 -25   74.84  45.275   1
   0  -5  26   45.71  55.601   1
   0  -5  26   55.23  41.114   1
   0  -5 -26   86.14  58.949   1
   0  -5 -26   22.95  49.937   1
   0   5  26  115.58  55.382   1
   0   5  26   86.58  37.609   1
   0   5 -26  108.04  46.026   1
   0   5 -26   27.69  43.648   1
   0  -5  27   53.38  40.801  -1
   0  -5  27  146.21  66.364   1
   0  -5 -27   43.80  50.282   1
   0  -5 -27   67.49  60.325   1
   0   5  27   49.50  34.512   1
   0   5  27   82.88  50.219   1
   0   5 -27  142.33  54.662   1
   0   5 -27   96.03  47.090   1
   0  -5  28  10488. 470.588   1
   0  -5 -28  11051. 504.067   1
   0  -5 -28  10973. 494.055   1
   0   5  28  11239. 514.080   1
   0   5  28  11258. 444.305   1
   0   5 -28  11017. 501.251   1
   0   5 -28  11649. 463.704   1
   0  -5  29 3451.19 220.432   1
   0  -5 -29 3322.90 223.873   1
   0   5  29 3570.08 180.538   1
   0   5  29 3642.05 237.015   1
   0   5 -29 3532.54 229.568   1
   0   5 -29 3613.89 189.299   1
   0  -5  30 3535.67 225.876   1
   0  -5 -30 3857.94 244.117   1
   0   5  30 3551.31 235.075   1
   0   5  30 3604.50 179.537   1
   0   5 -30 3466.83 186.890   1
   0  -5  31   55.63  61.201   1
   0  -5 -31    0.68  37.015   1
   0   5  31   67.80  51.001   1
   0   5 -31   34.42  41.677   1
   0   5 -31    8.27  40.582   1
   0  -5  32  -35.98  63.204   1
   0  -5 -32  -10.28  45.150   1
   0   5  32   49.19  45.244   1
   0   5  32   19.43  36.671   1
   0   5 -32   82.23  52.440   1
   0   5 -32   21.68  40.864   1
   0  -5  33 1459.95 138.986   1
   0   5  33 1519.71 109.136   1
   0   5 -33 1526.59 121.746   1
   0   5 -33 1614.52 146.151   1
   0  -5  34  345.43  80.945   1
   0  -5 -34  134.10  68.054   1
   0   5  34  302.97  79.380   1
   0   5 -34  311.80  65.801   1
   0  -5 -35  918.96 119.931   1
   0   5  35  918.02 122.653   1
   0  -6   0 208479. 7133.91   1
   0  -6   0 199437. 6830.41   1
   0   6   0 203410. 6964.95   1
   0   6   0 203442. 6961.82   1
   0  -6   1  89487. 3115.14   1
   0  -6   1 103504. 3588.86   1
   0  -6  -1  90050. 3132.04   1
   0  -6  -1  93241. 3238.42   1
   0   6   1  90770. 3153.94   1
   0   6   1  88736. 3085.10   1
   0   6  -1  93304. 3244.68   1
   0   6  -1  85325. 2961.20   1
   0  -6   2 6173.34 279.349   1
   0  -6   2 6395.49 295.431   1
   0  -6  -2 6426.78 291.646   1
   0   6   2 6214.01 285.920   1
   0   6   2 5897.99 271.714   1
   0   6  -2 6692.73 297.653   1
   0   6  -2 6254.69 291.145   1
   0  -6   3  19815. 745.306   1
   0  -6   3  19684. 754.067   1
   0  -6  -3  20135. 769.086   1
   0  -6  -3  20510. 772.527   1
   0   6   3  19396. 741.864   1
   0   6  -3  19934. 762.828   1
   0   6  -3  19596. 737.797   1
   0  -6   4  55632. 1973.09   1
   0  -6   4  57071. 2005.63   1
   0  -6  -4  54161. 1925.53   1
   0  -6  -4  52597. 1856.38   1
   0   6   4  53692. 1895.81  -1
   0   6   4  53160. 1889.55   1
   0   6  -4  54537. 1938.67   1
   0   6  -4  52816. 1860.76   1
   0  -6   5 1295.05  94.649   1
   0  -6   5 1391.74 110.138   1
   0  -6  -5 1097.62  88.016   1
   0   6   5 1061.33  95.369   1
   0   6   5 1218.08  93.680  -1
   0   6  -5 1366.71 109.762   1
   0   6  -5 1393.62  99.843   1
   0  -6   6 1389.55 111.139   1
   0  -6   6 1366.08  98.623   1
   0  -6  -6 1287.55 107.415   1
   0  -6  -6 1343.87  97.778   1
   0   6   6 1317.27  97.121   1
   0   6   6 1142.99 100.375   1
   0   6  -6 1206.51 103.848   1
   0   6  -6 1184.29  88.611   1
   0  -6   7 4649.56 240.863   1
   0  -6  -7 4602.62 240.644   1
   0  -6  -7 4324.15 209.011   1
   0   6   7 4161.45 222.152   1
   0   6   7 4940.55 231.351   1
   0   6  -7 5040.67 255.507   1
   0  -6   8  673.34  64.143   1
   0  -6   8  517.52  69.712   1
   0  -6  -8  622.34  64.706   1
   0   6   8  813.20  94.180   1
   0   6   8  723.09  68.148   1
   0   6  -8  639.24  77.065   1
   0   6  -8  563.52  58.823   1
   0  -6   9  16768. 667.396   1
   0  -6   9  18342. 687.108   1
   0   6   9  18263. 683.666   1
   0   6  -9  17760. 701.814   1
   0   6  -9  17672. 662.390   1
   0  -6  10  234.42  49.718   1
   0  -6  10  226.31  42.584   1
   0   6  10  293.40  54.818   1
   0   6  10  310.48  45.745   1
   0   6 -10  201.63  49.093   1
   0  -6  11   86.80  36.420   1
   0  -6 -11  122.31  49.124   1
   0  -6 -11  120.31  39.862   1
   0   6  11  129.94  32.384   1
   0   6  11  135.51  43.304   1
   0   6 -11  154.13  33.855   1
   0  -6  12  29693. 1112.64   1
   0  -6  12  29693. 1082.92   1
   0  -6 -12  28798. 1082.29   1
   0  -6 -12  31029. 1119.52  -1
   0   6  12  31383. 1120.77   1
   0   6  12  30097. 1130.79   1
   0   6 -12  30598. 1089.80   1
   0   6 -12  30438. 1144.87   1
   0  -6  13  38986. 1426.47   1
   0  -6  13  40613. 1460.26  -1
   0  -6 -13  41427. 1474.65   1
   0  -6 -13  41990. 1536.61   1
   0   6  13  42678. 1498.43   1
   0   6  13  41896. 1533.79   1
   0   6 -13  41834. 1534.10   1
   0   6 -13  42522. 1493.43   1
   0  -6  14  56821. 2040.36   1
   0  -6  14  57603. 2040.05   1
   0  -6 -14  54881. 1933.04   1
   0  -6 -14  58636. 2105.44   1
   0   6  14  56571. 2032.23   1
   0   6  14  57134. 1981.85  -1
   0   6 -14  57134. 1984.98   1
   0   6 -14  56977. 2047.24   1
   0  -6  15 3626.40 216.958  -1
   0  -6  15 3914.26 213.642   1
   0  -6 -15 3582.60 219.243   1
   0  -6 -15 3851.69 204.161   1
   0   6  15 3698.37 171.089   1
   0   6  15 4073.84 235.951   1
   0   6 -15 3660.82 220.306   1
   0   6 -15 3767.21 173.748   1
   0  -6  16  955.26  98.248   1
   0  -6  16  982.79 103.817   1
   0  -6 -16 1175.22 106.039   1
   0  -6 -16  948.37 107.666   1
   0   6  16 1174.90 116.395   1
   0   6  16  998.43  74.374   1
   0   6 -16 1184.29 115.989   1
   0   6 -16 1069.15  77.440   1
   0  -6  17  62203. 2226.53   1
   0  -6  17  61233. 2177.72   1
   0  -6 -17  63767. 2287.54   1
   0  -6 -17  62516. 2207.13   1
   0   6  17  65332. 2343.24   1
   0   6  17  63986. 2216.21   1
   0   6 -17  62484. 2241.55   1
   0   6 -17  65113. 2256.57  -1
   0  -6  18 9549.43 424.906   1
   0  -6  18 8257.19 388.923   1
   0   6  18 8269.70 332.916   1
   0   6 -18 8263.45 334.167   1
   0   6 -18 8992.48 422.403   1
   0  -6  19 3204.00 201.502   1
   0  -6 -19 2910.51 180.444   1
   0  -6 -19 2954.31 200.751   1
   0   6 -19 2756.57 145.651   1
   0  -6  20  14621. 600.125   1
   0  -6  20  14878. 622.340   1
   0  -6 -20  14615. 593.554   1
   0  -6 -20  14922. 629.536   1
   0   6  20  15854. 670.838   1
   0   6  20  15225. 576.658   1
   0   6 -20  16771. 696.808   1
   0   6 -20  15457. 581.664   1
   0  -6  21 1333.23 125.720   1
   0  -6  21 1467.14 135.920   1
   0  -6 -21 1615.46 141.927   1
   0  -6 -21 1373.28 130.037   1
   0   6  21 1205.26  85.669   1
   0   6  21 1438.05 139.080   1
   0   6 -21 1319.15  94.086   1
   0   6 -21 1143.93 124.468   1
   0  -6  22 2657.69 181.664   1
   0  -6  22 2157.69 163.298   1
   0  -6 -22 2671.15 183.604   1
   0  -6 -22 2382.66 178.504   1
   0   6  22 2505.94 189.330   1
   0   6  22 2577.59 140.394   1
   0   6 -22 2726.22 196.089   1
   0   6 -22 2438.36 138.079   1
   0  -6  23 2186.48 165.926   1
   0  -6 -23 2072.28 162.422   1
   0  -6 -23 2441.80 179.724   1
   0   6  23 2432.10 135.888   1
   0   6  23 2501.56 190.770   1
   0   6 -23 2678.97 197.246   1
   0  -6  24  695.24 115.113   1
   0  -6  24  440.86  75.188   1
   0  -6 -24  600.12  95.557   1
   0   6  24  477.47  59.230   1
   0   6 -24  438.99  64.017   1
   0   6 -24  520.34  89.330   1
   0  -6  25  -55.98  63.767   1
   0  -6 -25   -5.26  40.707   1
   0  -6 -25   40.52  57.603   1
   0   6  25   -0.28  30.097   1
   0   6  25   -8.51  44.118   1
   0   6 -25    4.86  32.947   1
   0  -6  26  793.80 111.671   1
   0  -6  26  744.99  98.435   1
   0  -6 -26  847.31 112.077   1
   0   6  26  981.54 121.339   1
   0   6 -26  983.42 121.871   1
   0   6 -26 1052.25  92.021   1
   0  -6  27  731.54 109.512   1
   0  -6 -27  710.57 115.081   1
   0  -6 -27  993.12 117.303   1
   0   6  27  933.35  82.509   1
   0   6  27  910.51 118.867   1
   0   6 -27  951.50 120.557   1
   0   6 -27  819.46  84.418   1
   0  -6 -28 1726.22 156.852   1
   0   6  28 1862.33 117.929   1
   0   6  28 1836.04 167.490   1
   0   6 -28 1748.12 158.354  -1
   0  -6  29   12.32  60.482   1
   0   6  29   39.39  33.448   1
   0   6 -29   56.20  47.997   1
   0   6 -29   13.41  47.622   1
   0  -6  30 1621.09 149.624   1
   0  -6 -30 1883.60 162.860   1
   0   6  30 1702.44 165.394   1
   0   6  30 2073.53 127.284   1
   0   6 -30 2054.44 169.556   1
   0   6 -30 1760.01 125.031   1
   0  -6  31 1115.14 127.378   1
   0  -6 -31 1211.83 132.916   1
   0   6  31 1505.94 105.538   1
   0   6  31 1372.34 145.119   1
   0   6 -31 1385.79 112.171   1
   0   6 -31 1505.32 144.024   1
   0  -6  32 5331.66 295.713   1
   0  -6 -32 4743.42 280.100   1
   0   6  32 6088.85 269.243   1
   0   6  32 5416.14 314.142   1
   0   6 -32 5713.39 319.149   1
   0   6 -32 5991.86 277.002   1
   0  -6  33 1653.00 153.285   1
   0  -6 -33 1711.51 158.135   1
   0   6  33 1901.44 121.495   1
   0   6  33 1973.72 174.593   1
   0   6 -33 1660.51 124.092   1
   0  -6  34  847.00 118.992   1
   0  -6 -34  823.22 113.798   1
   0   6  34  816.96 116.458  -1
   0   6 -34  972.46 101.251   1
   0  -6 -35  108.26  64.737   1
   0   6  35  146.53  60.982   1
   0  -7   0   -4.09  27.046   1
   0  -7   0   -8.66  23.035   1
   0   7   0   15.40  25.491   1
   0   7   0   40.89  27.904   1
   0  -7   1  19118. 744.367   1
   0  -7  -1  16799. 658.948   1
   0  -7  -1  17947. 701.188   1
   0   7   1  18141. 708.072   1
   0   7   1  17394. 680.850   1
   0   7  -1  19002. 731.226   1
   0   7  -1  18057. 709.636   1
   0  -7  -2  71214. 2511.57   1
   0  -7  -2  70745. 2489.36   1
   0   7   2  68930. 2423.97   1
   0   7   2  69743. 2456.19   1
   0   7  -2  68805. 2417.39   1
   0   7  -2  71934. 2537.54   1
   0  -7  -3  205.41  47.966   1
   0  -7  -3  177.88  41.771   1
   0   7   3  121.06  39.299   1
   0   7  -3  112.48  43.523   1
   0   7  -3   88.08  31.289   1
   0  -7  -4 4899.87 243.241   1
   0  -7  -4 4577.59 244.024   1
   0   7   4 4577.59 232.947   1
   0   7   4 5215.89 266.677   1
   0   7  -4 4439.92 239.518   1
   0   7  -4 4690.23 232.009   1
   0  -7  -5   11.35  25.535   1
   0  -7  -5   37.70  26.114   1
   0   7   5   15.57  27.588   1
   0   7   5   27.09  23.727   1
   0   7  -5   53.54  33.511   1
   0  -7   6 8122.65 379.849   1
   0  -7  -6 7772.21 340.112   1
   0   7   6 7919.27 346.370   1
   0   7  -6 7834.79 365.144   1
   0   7  -6 7434.29 323.216  -1
   0  -7   7  146.65  44.931   1
   0  -7  -7  242.65  46.089  -1
   0   7   7  146.90  38.048   1
   0   7  -7  107.26  33.166   1
   0   7  -7  180.10  53.223   1
   0  -7   8 1744.37 116.239   1
   0  -7   8 1634.23 132.259   1
   0  -7  -8 1870.77 143.367   1
   0  -7  -8 1673.97 116.458   1
   0   7   8 1831.35 123.467   1
   0   7   8 1681.48 134.762   1
   0   7  -8 1714.64 115.551  -1
   0   7  -8 2038.80 150.563   1
   0  -7   9  15704. 606.382   1
   0  -7   9  15648. 642.678   1
   0  -7  -9  13952. 551.001   1
   0  -7  -9  14290. 596.996   1
   0   7   9  13849. 580.725   1
   0   7   9  14018. 548.185   1
   0   7  -9  14465. 559.136   1
   0   7  -9  14628. 606.695   1
   0  -7  10  217.80  45.150   1
   0  -7 -10  168.90  41.333   1
   0  -7 -10   56.13  39.894   1
   0   7  10  159.82  47.153   1
   0   7  10  210.79  41.646   1
   0   7 -10   80.57  32.509  -1
   0  -7  11  27356. 1046.62   1
   0  -7  11  26252. 964.642   1
   0  -7 -11  26026. 1002.19   1
   0   7  11  27732. 1063.20   1
   0   7 -11  26361. 959.323   1
   0   7 -11  26974. 1035.67   1
   0  -7  12  15635. 606.382   1
   0  -7  12  15579. 647.371   1
   0  -7 -12  14502. 562.578   1
   0  -7 -12  15160. 634.855   1
   0   7 -12  15986. 661.451   1
   0   7 -12  14165. 538.798   1
   0  -7  13 2111.70 139.362   1
   0  -7  13 2033.79 156.383   1
   0  -7 -13 2282.54 172.528   1
   0  -7 -13 2463.08 147.465   1
   0   7  13 2122.65 173.185   1
   0   7  13 2144.24 135.169   1
   0   7 -13 2016.27 159.512   1
   0   7 -13 2179.91 124.624   1
   0  -7  14  559.76  83.041   1
   0  -7  14  717.15  83.636   1
   0  -7 -14  733.10  96.934   1
   0   7  14  624.53  64.362   1
   0   7  14  560.07  84.543   1
   0   7 -14  725.91  94.618   1
   0   7 -14  685.23  64.675   1
   0  -7  15  895.49  95.901   1
   0  -7  15  963.08 107.947   1
   0  -7 -15 1352.63 109.950   1
   0  -7 -15  976.53 112.735   1
   0   7  15  984.98 112.203   1
   0   7  15 1090.11  81.007   1
   0   7 -15  882.66  75.031   1
   0   7 -15  815.39 102.315   1
   0  -7  16 1130.16 115.738   1
   0  -7  16 1100.75 105.319   1
   0  -7 -16  940.86 111.796   1
   0  -7 -16 1057.57 100.313   1
   0   7  16 1012.20  77.660   1
   0   7  16 1218.40 128.160   1
   0   7 -16 1127.35  81.445   1
   0   7 -16 1162.39 122.497   1
   0  -7  17 3979.97 239.612   1
   0  -7  17 4086.35 227.503   1
   0  -7 -17 3992.49 217.835   1
   0   7  17 4198.99 192.459   1
   0   7 -17 4158.32 191.520   1
   0   7 -17 4959.32 285.263   1
   0  -7  18  973.09 113.047   1
   0  -7 -18 1162.08 108.761   1
   0  -7 -18  995.31 116.646   1
   0   7  18 1059.45 118.398   1
   0   7  18 1072.28  81.508   1
   0   7 -18 1130.79  82.853   1
   0  -7  19    3.49  55.788   1
   0  -7  19   16.83  41.614   1
   0  -7 -19  124.78  54.380   1
   0  -7 -19   86.51  51.627   1
   0   7  19  116.71  37.609   1
   0   7  19   78.66  49.280   1
   0   7 -19   51.28  47.747   1
   0   7 -19   91.90  36.045   1
   0  -7  20  995.31 112.328   1
   0  -7  20  857.63 117.303   1
   0  -7 -20 1042.87 119.149   1
   0   7  20  679.29  95.588   1
   0   7 -20 1030.04 116.552   1
   0   7 -20  951.81  80.538   1
   0  -7  21 2344.49 181.007   1
   0  -7 -21 2950.56 189.987   1
   0  -7 -21 2197.43 179.349   1
   0   7  21 2541.92 194.399   1
   0   7  21 2877.34 150.782   1
   0   7 -21 2811.32 150.563   1
   0   7 -21 2477.16 186.014   1
   0  -7  22  569.46  90.676   1
   0  -7 -22  546.93  95.181   1
   0  -7 -22  544.12  87.453   1
   0   7  22  536.29  89.299   1
   0   7  22  713.39  71.089   1
   0   7 -22  515.64  87.203   1
   0  -7 -23  -33.54  44.712   1
   0  -7 -23   37.77  60.419   1
   0   7  23   17.41  37.234   1
   0   7  23  -44.59  30.141   1
   0   7 -23    8.43  43.586   1
   0   7 -23    1.98  35.670   1
   0  -7 -24 3729.66 229.286  -1
   0  -7 -24 3779.72 250.375   1
   0   7  24 3933.04 256.727   1
   0   7  24 3488.73 174.875   1
   0   7 -24 3610.76 182.979   1
   0   7 -24 4026.90 278.661   1
   0  -7 -25  351.69  73.373   1
   0  -7 -25  637.67 107.009   1
   0   7  25  535.04  62.954   1
   0   7  25  787.86 110.669   1
   0   7 -25  533.17  94.430   1
   0   7 -25  576.66  70.932   1
   0  -7 -26  870.46 119.055   1
   0  -7 -26  633.29 108.072   1
   0   7  26  727.78  72.904   1
   0   7  26  464.02  89.674   1
   0   7 -26  729.97 103.567   1
   0   7 -26  736.23  79.631   1
   0  -7  27  423.65 117.553   1
   0  -7 -27  727.47 113.423   1
   0  -7 -27  636.73 118.054   1
   0   7  27  907.07  80.663   1
   0   7  27  768.77 112.860  -1
   0   7 -27  724.03  86.389   1
   0   7 -27  664.27 100.626   1
   0  -7  28  11871. 528.160   1
   0  -7 -28  10810. 509.073   1
   0   7  28  12250. 479.036   1
   0   7  28  11802. 551.314  -1
   0   7 -28  12109. 553.504   1
   0   7 -28  11674. 468.710   1
   0  -7  29 5841.67 312.891   1
   0  -7 -29 6079.47 338.861   1
   0   7  29 6098.24 268.022   1
   0   7  29 5719.64 334.480   1
   0   7 -29 6123.27 277.378   1
   0   7 -29 6048.18 336.358   1
   0  -7  30 6974.34 353.567   1
   0  -7 -30 6661.44 359.512   1
   0   7  30 7443.67 395.181   1
   0   7 -30 7183.97 310.137   1
   0   7 -30 7306.00 379.849   1
   0  -7 -31 7844.17 403.316   1
   0   7  31 8216.51 421.464   1
   0   7  31 8657.69 357.321   1
   0   7 -31 8488.73 424.906   1
   0  -7  32  155.44  77.190   1
   0  -7 -32   28.39  69.180   1
   0   7  32  143.15  46.058   1
   0   7 -32  133.60  59.418   1
   0  -7  33 1728.41 164.174   1
   0  -7 -33 1889.55 174.687   1
   0   7  33 1740.30 121.527   1
   0   7  33 1581.66 162.046   1
   0   7 -33 1857.32 132.634   1
   0  -7 -34  655.19 111.608   1
   0   7  34 1018.46 124.124   1
   0  -8   0 226533. 7775.34   1
   0  -8   1  163.02  50.939   1
   0  -8  -1  196.78  49.218   1
   0   8  -1  137.86  45.776   1
   0  -8   2  49906. 1811.32   1
   0  -8  -2  48467. 1748.12   1
   0   8  -2  49405. 1791.93   1
   0  -8   3  139.14  46.464   1
   0  -8   3  105.41  40.113   1
   0  -8  -3  115.43  40.551   1
   0   8  -3  187.89  51.721   1
   0   8  -3  124.12  37.578   1
   0  -8   4  12272. 529.411   1
   0  -8   4  12835. 525.969  -1
   0  -8  -4  12575. 522.215   1
   0   8   4  12807. 530.976   1
   0   8  -4  12897. 527.534   1
   0   8  -4  13852. 586.357   1
   0  -8   5  34011. 1244.37   1
   0  -8   5  35232. 1316.33   1
   0  -8  -5  36014. 1339.80   1
   0  -8  -5  34950. 1281.29   1
   0   8   5  34793. 1297.56   1
   0   8   5  35576. 1303.19   1
   0   8  -5  35294. 1318.52   1
   0   8  -5  33292. 1215.58   1
   0  -8   6  12941. 524.092   1
   0  -8   6  13107. 560.075   1
   0  -8  -6  13676. 553.817   1
   0  -8  -6  12390. 531.601   1
   0   8   6  13254. 566.019   1
   0   8   6  12663. 520.650   1
   0   8  -6  13817. 587.296   1
   0   8  -6  13320. 537.546   1
   0  -8   7 6814.76 343.867   1
   0  -8   7 6708.38 308.260   1
   0  -8  -7 6949.30 320.087   1
   0  -8  -7 6451.81 327.910   1
   0   8   7 6692.73 310.669   1
   0   8   7 6896.11 345.431   1
   0   8  -7 6091.98 306.132   1
   0   8  -7 6658.32 303.723   1
   0  -8   8  466.21  61.608   1
   0  -8  -8  374.53  73.529   1
   0  -8  -8  375.78  57.979   1
   0   8   8  502.19  79.318   1
   0   8   8  411.14  60.294   1
   0   8  -8  396.12  57.415   1
   0  -8   9   46.96  28.886   1
   0  -8   9   88.45  42.115   1
   0  -8  -9   66.65  39.768   1
   0  -8  -9  170.18  45.901   1
   0   8   9    9.42  31.665   1
   0   8   9  -24.75  27.606   1
   0   8  -9   70.53  39.549   1
   0   8  -9   13.02  21.145   1
   0  -8  10  13464. 583.228   1
   0  -8  10  13852. 548.185   1
   0  -8 -10  13066. 566.645   1
   0   8  10  13085. 570.087   1
   0   8 -10  13113. 568.523   1
   0   8 -10  12926. 513.454   1
   0  -8  11  13379. 581.351   1
   0  -8  11  13314. 530.663   1
   0  -8 -11  13533. 533.166   1
   0  -8 -11  13098. 570.713   1
   0   8  11  14227. 560.075   1
   0   8  11  13536. 586.357   1
   0   8 -11  13079. 570.087   1
   0   8 -11  12969. 510.951   1
   0  -8  12 1223.09 101.126   1
   0  -8  12 1400.81 131.727   1
   0  -8 -12 1428.97 139.831   1
   0   8  12  911.76 106.226   1
   0   8  12 1127.97  91.771   1
   0   8 -12 1229.04 124.218   1
   0   8 -12 1247.18  94.743   1
   0  -8  13  27766. 1028.47   1
   0  -8  13  27078. 1051.31   1
   0  -8 -13  30904. 1126.41   1
   0   8  13  28032. 1017.83   1
   0   8  13  28526. 1108.57   1
   0   8 -13  28633. 1109.20   1
   0   8 -13  27744. 1006.26   1
   0  -8  14  13792. 597.621   1
   0  -8 -14  13758. 600.750   1
   0  -8 -14  13955. 554.442   1
   0   8  14  14018. 613.579   1
   0   8  14  14440. 556.320   1
   0   8 -14  15519. 661.138   1
   0  -8  15 3979.97 246.589   1
   0  -8  15 4533.79 241.051   1
   0  -8 -15 5000.00 289.706   1
   0  -8 -15 4502.50 229.255   1
   0   8  15 4380.47 266.520   1
   0   8  15 4452.44 209.731   1
   0   8 -15 5084.48 231.445   1
   0   8 -15 4655.81 275.219   1
   0  -8  16  26677. 1005.94   1
   0  -8  16  29402. 1138.30   1
   0  -8 -16  27484. 1018.77   1
   0   8  16  27766. 997.496   1
   0   8 -16  28971. 1040.05   1
   0   8 -16  28104. 1097.93   1
   0  -8  17 3275.97 199.468   1
   0  -8 -17 3864.20 252.659   1
   0  -8 -17 3657.69 205.256   1
   0   8  17 4036.29 189.643   1
   0   8  17 3476.22 231.821  -1
   0   8 -17 3579.47 173.873   1
   0  -8  18 1532.23 143.304   1
   0  -8  18 1667.71 134.919  -1
   0  -8 -18 1698.06 135.732   1
   0  -8 -18 1541.93 152.002   1
   0   8  18 1757.82 107.728   1
   0   8  18 1658.01 152.753   1
   0   8 -18 1506.88  98.967   1
   0   8 -18 1824.78 157.791   1
   0  -8  19  164.17  60.263   1
   0  -8  19   87.86  58.792   1
   0  -8 -19  167.18  59.637   1
   0   8  19  136.26  55.632   1
   0   8 -19  257.92  69.149   1
   0   8 -19  167.77  41.771   1
   0  -8  20  597.93  93.054   1
   0  -8  20  574.15  95.651   1
   0  -8 -20  810.70 101.377   1
   0  -8 -20  701.50 105.413  -1
   0   8  20  735.61 107.103   1
   0   8  20  659.57  68.022   1
   0   8 -20  727.47  71.558   1
   0   8 -20  738.11 106.571   1
   0  -8  21  495.93  91.646   1
   0  -8  21  554.13  88.736   1
   0  -8 -21  431.48  82.353   1
   0  -8 -21  489.36  91.990  -1
   0   8  21  540.99  61.733   1
   0   8  21  544.74  95.056   1
   0   8 -21  387.05  65.206   1
   0   8 -21  530.35  93.429   1
   0  -8  22  160.67  56.195   1
   0  -8  22  345.74  93.429   1
   0  -8 -22  396.12  79.975   1
   0  -8 -22  120.24  61.984   1
   0   8  22  210.51  44.524   1
   0   8  22  290.89  76.032   1
   0   8 -22  171.15  65.926   1
   0   8 -22  330.41  57.916   1
   0  -8  23 3124.53 211.858   1
   0  -8  23 2956.51 208.479   1
   0  -8 -23 2644.24 173.122   1
   0   8  23 3301.00 169.024   1
   0   8 -23 2894.55 171.089   1
   0  -8  24  379.22  76.658   1
   0  -8  24  355.76  89.518   1
   0  -8 -24  651.44 107.916   1
   0  -8 -24  540.99  99.280   1
   0   8  24  566.33  99.812   1
   0   8  24  491.24  63.767   1
   0  -8  25   56.41  39.706   1
   0  -8  25   67.49  77.315   1
   0  -8 -25   74.97  52.972   1
   0   8  25  111.51  57.728   1
   0  -8  26  -61.04  77.440  -1
   0  -8 -26   13.36  54.443   1
   0  -8 -26   86.48  59.011   1
   0   8  26   15.64  33.198   1
   0   8  26    3.45  44.556   1
   0   8 -26   39.99  51.408   1
   0  -8  27  702.13 124.718   1
   0  -8 -27  905.51 122.372   1
   0   8  27  823.53  78.098   1
   0   8  27  921.78 124.499   1
   0   8 -27  751.88  90.144   1
   0   8 -27  961.83 124.531   1
   0  -8  28   33.23  69.399   1
   0   8  28   98.81  40.707   1
   0   8 -28   33.73  43.961   1
   0  -8  29  512.20  95.588  -1
   0  -8 -29  370.46  93.241   1
   0   8  29  568.52 104.099   1
   0   8  29  532.85  68.805   1
   0   8 -29  455.26  91.583   1
   0   8 -29  410.83  72.778  -1
   0  -8  30 1122.03 137.203   1
   0  -8 -30 1243.43 145.870   1
   0   8  30 1475.59 154.193   1
   0   8  30 1292.24  97.090   1
   0   8 -30 1557.26 119.055   1
   0   8 -30 1356.38 144.337   1
   0  -8  31 2999.37 205.382   1
   0  -8 -31 3275.97 237.515   1
   0   8  31 3391.74 175.688   1
   0   8  31 3504.38 250.782   1
   0   8 -31 3200.87 174.405   1
   0   8 -31 3341.67 235.826  -1
   0  -8  32  715.58 113.892   1
   0  -8 -32  861.08 126.470   1
   0   8  32  933.35  89.299   1
   0   8  32  852.94 126.815   1
   0   8 -32  772.84  94.368   1
   0  -8  33   29.57  65.738   1
   0  -8 -33   95.06  65.206   1
   0   8  33  -26.72  45.432   1
   0   8 -33   42.65  61.201   1
   0  -8 -34  384.86  86.796   1
   0   8  34  361.08  92.021   1
   0  -9   0   -2.18  34.136   1
   0  -9   0    1.94  36.045   1
   0   9   0  -15.02  19.631   1
   0   9   0  -14.94  32.353  -1
   0  -9   1 3529.41 220.463   1
   0  -9   1 3698.37 214.455   1
   0  -9  -1 3604.50 219.211   1
   0  -9  -1 3648.31 217.803   1
   0   9   1 3388.61 209.887   1
   0   9   1 3588.86 215.895   1
   0   9  -1 3604.50 212.234   1
   0   9  -1 3473.09 218.054   1
   0  -9   2  838.86  92.209   1
   0  -9   2 1117.02 115.113   1
   0  -9  -2  875.47  99.843   1
   0  -9  -2  984.98 106.133   1
   0   9   2  839.17  96.746   1
   0   9   2  963.39 103.254   1
   0   9  -2  994.68 108.135   1
   0   9  -2  869.52  91.114  -1
   0  -9   3  21324. 850.124   1
   0  -9   3  21727. 839.799   1
   0  -9  -3  21327. 836.044   1
   0  -9  -3  20300. 809.449   1
   0   9   3  20792. 826.032   1
   0   9  -3  21446. 831.038   1
   0   9  -3  21571. 860.137   1
   0  -9   4  952.13  94.868   1
   0  -9   4  954.63 105.382   1
   0  -9  -4  792.24  93.805   1
   0  -9  -4  943.68 108.730   1
   0   9   4  929.91  98.342   1
   0   9   4 1006.88 108.260   1
   0   9  -4  821.65  87.985   1
   0   9  -4 1087.61 115.113   1
   0  -9   5 5068.83 259.605   1
   0  -9  -5 5434.91 295.431   1
   0  -9  -5 5272.21 273.686   1
   0   9   5 5372.33 291.771   1
   0   9   5 5281.60 273.560   1
   0   9  -5 4615.14 239.174   1
   0  -9   6  25354. 953.378   1
   0  -9  -6  26108. 987.483   1
   0  -9  -6  25413. 991.238  -1
   0   9   6  25835. 980.287   1
   0   9   6  26686. 1035.36  -1
   0   9  -6  26724. 1053.19   1
   0   9  -6  26730. 1002.82   1
   0  -9   7 1138.61 103.942   1
   0  -9   7 1256.88 127.847   1
   0  -9  -7 1126.41 122.027   1
   0   9   7 1087.61 117.428   1
   0   9  -7 1153.94 121.151   1
   0   9  -7 1214.64 103.442   1
   0  -9   8  23561. 886.107  -1
   0  -9   8  24756. 977.784   1
   0  -9  -8  24712. 975.281   1
   0   9   8  23689. 940.237   1
   0   9  -8  24897. 935.543   1
   0   9  -8  23852. 946.182   1
   0  -9   9 8948.68 432.415   1
   0  -9   9 8100.74 355.131   1
   0  -9  -9 7778.47 390.488   1
   0  -9  -9 8085.10 363.266   1
   0   9   9 8401.12 412.077   1
   0   9   9 7913.01 357.008   1
   0   9  -9 8291.61 363.266   1
   0   9  -9 8867.33 426.783   1
   0  -9  10 6035.66 283.542   1
   0  -9  10 5929.28 322.278   1
   0  -9 -10 5375.46 304.943   1
   0   9  10 5356.69 260.575   1
   0   9  10 5463.07 306.289   1
   0   9 -10 6145.18 331.351   1
   0   9 -10 5362.95 257.040   1
   0  -9  11 4640.17 234.293   1
   0  -9  11 4164.58 254.943   1
   0  -9 -11 4252.19 222.559   1
   0  -9 -11 4499.37 271.558   1
   0   9  11 4443.05 269.774   1
   0   9  11 4396.12 225.000   1
   0   9 -11 4627.65 275.532   1
   0   9 -11 4439.92 224.937   1
   0  -9  12 5294.11 259.480  -1
   0  -9  12 5488.10 308.416   1
   0  -9 -12 4915.51 288.235   1
   0  -9 -12 5190.86 252.409   1
   0   9  12 5969.96 332.916   1
   0   9  12 5938.67 278.223   1
   0   9 -12 5250.31 301.251   1
   0   9 -12 5513.14 260.263   1
   0  -9  13 5400.50 307.509   1
   0  -9 -13 4990.61 292.365   1
   0   9  13 4956.19 236.733   1
   0   9  13 5372.33 312.421   1
   0   9 -13 5053.19 294.211   1
   0  -9  14  480.91  68.899   1
   0  -9  14  489.05  84.919   1
   0  -9 -14  528.16  96.183   1
   0  -9 -14  558.82  77.315   1
   0   9  14  598.87  95.119   1
   0   9  14  485.61  59.856   1
   0   9 -14  506.26  87.891   1
   0   9 -14  557.88  64.518   1
   0  -9  15 7453.06 383.291   1
   0  -9  15 7268.45 339.487   1
   0  -9 -15 7972.46 355.757   1
   0   9  15 7866.07 335.419   1
   0   9 -15 7011.88 372.027   1
   0   9 -15 8010.00 336.045   1
   0  -9  16 2548.81 169.243   1
   0  -9 -16 2103.25 146.120   1
   0   9  16 2255.63 184.574   1
   0   9  16 2243.11 132.228   1
   0   9 -16 2652.69 143.273   1
   0  -9  17 5397.37 278.254   1
   0  -9  17 5600.75 314.768   1
   0  -9 -17 5278.47 265.457   1
   0  -9 -17 5244.05 309.856   1
   0   9  17 5569.46 325.094   1
   0   9  17 5212.76 234.480   1
   0   9 -17 5222.15 307.697   1
   0   9 -17 5413.01 241.082   1
   0  -9  18 8789.10 401.439   1
   0  -9  18 8698.36 431.476   1
   0  -9 -18 9793.48 478.723  -1
   0   9  18 9637.04 480.287   1
   0   9 -18 9195.86 456.508   1
   0   9 -18 9202.12 370.463   1
   0  -9  19 7115.14 347.935   1
   0  -9  19 7568.83 392.991   1
   0  -9 -19 6864.82 374.843   1
   0  -9 -19 6586.35 320.087   1
   0   9  19 7190.23 302.972   1
   0   9  19 7349.80 397.058   1
   0   9 -19 7525.02 314.768   1
   0   9 -19 7919.27 411.451   1
   0  -9  20 3235.29 225.657   1
   0  -9  20 3394.87 223.341   1
   0  -9 -20 3407.38 243.460  -1
   0  -9 -20 3801.62 221.871   1
   0   9  20 3651.44 181.101   1
   0   9  20 3379.22 242.209   1
   0   9 -20 3035.04 222.090   1
   0  -9  21  311.33  83.135   1
   0  -9  21  323.22  75.125   1
   0  -9 -21  371.40  76.126   1
   0  -9 -21  271.71  79.537   1
   0   9  21  380.79  83.073  -1
   0   9  21  424.91  55.663   1
   0   9 -21  467.15  61.295  -1
   0   9 -21  369.52  84.105   1
   0  -9  22 6251.56 331.038   1
   0  -9  22 6576.96 359.512   1
   0  -9 -22 6517.52 327.284   1
   0   9  22 6364.20 276.846   1
   0   9 -22 6583.22 287.046   1
   0   9 -22 6733.41 372.027   1
   0  -9  23 3219.65 227.096   1
   0  -9  23 3513.76 228.723   1
   0  -9 -23 3582.60 222.684   1
   0  -9 -23 3989.36 271.339   1
   0   9  23 4020.65 196.214   1
   0   9  23 3820.40 261.483   1
   0   9 -23 4108.26 268.898   1
   0   9 -23 4061.32 200.250   1
   0  -9  24   19.93  46.277   1
   0  -9  24    1.76  70.307   1
   0  -9 -24   12.47  54.380   1
   0   9  24   16.48  42.115   1
   0   9 -24  -42.05  41.489   1
   0   9 -24   41.55  37.484   1
   0  -9  25  779.41 105.882   1
   0  -9 -25 1120.15 137.359   1
   0  -9 -25  695.56 112.297   1
   0   9  25  949.62 130.319   1
   0   9  25  861.08  80.663   1
   0   9 -25 1065.71 131.289   1
   0   9 -25  862.64  84.762   1
   0  -9  26 2158.01 189.174   1
   0  -9 -26 2481.54 207.509   1
   0   9  26 2238.73 133.198   1
   0   9  26 2477.78 208.823   1
   0   9 -26 2268.77 139.800   1
   0   9 -26 2410.82 199.468   1
   0   9  27  875.16  82.134   1
   0   9 -27  909.26  89.236   1
   0  -9  28  -77.69  88.611   1
   0  -9 -28   74.47  58.886   1
   0   9  28   82.82  45.275   1
   0   9  28   31.88  51.095   1
   0   9 -28  109.32  49.750   1
   0   9 -28   75.75  55.413   1
   0  -9  29 2273.78 184.199   1
   0  -9 -29 1985.29 188.079   1
   0   9  29 1989.36 126.314   1
   0   9  29 1939.30 183.041   1
   0   9 -29 2014.39 135.231   1
   0   9 -29 1720.90 164.956   1
   0  -9  30  16496. 689.298   1
   0  -9 -30  14950. 670.838   1
   0   9  30  16824. 637.984   1
   0   9  30  15957. 715.894   1
   0   9 -30  17394. 663.328   1
   0   9 -30  16170. 699.937   1
   0  -9  31 4198.99 260.732  -1
   0   9  31 4061.32 206.852   1
   0   9 -31 4662.07 229.161   1
   0  -9  32   65.96  72.559   1
   0  -9 -32  -78.41  57.447   1
   0   9  32   -5.56  47.340   1
   0   9 -32   27.95  57.134   1
   0  -9 -33   61.80  62.140   1
   0   9  33   96.37  63.235   1
   0 -10   0  571.96  87.828   1
   0  10   0  560.39  80.726   1
   0 -10   1  46433. 1691.17   1
   0 -10  -1  43210. 1589.49   1
   0  10   1  46996. 1719.96   1
   0  10  -1  47935. 1743.74   1
   0 -10   2  34168. 1273.78   1
   0 -10  -2  33041. 1246.87   1
   0  10   2  31446. 1197.12   1
   0  10  -2  34168. 1270.65   1
   0  10  -2  35325. 1346.06   1
   0 -10   3 5960.57 323.842   1
   0 -10   3 5378.59 278.504   1
   0 -10  -3 5603.87 302.190   1
   0  10   3 5519.39 300.062   1
   0  10  -3 5901.12 322.278   1
   0  10  -3 5682.10 291.426   1
   0 -10   4  26981. 1022.84   1
   0 -10   4  27807. 1085.73   1
   0 -10  -4  27512. 1065.08  -1
   0  10   4  27040. 1052.56   1
   0  10  -4  26865. 1055.07   1
   0  10  -4  26496. 1005.01   1
   0 -10   5 9771.58 428.660   1
   0 -10   5  10413. 484.668   1
   0 -10  -5  10907. 480.913   1
   0 -10  -5  10763. 494.680   1
   0  10   5  10526. 468.085   1
   0  10   5  10917. 499.687   1
   0  10  -5 9821.64 468.085   1
   0  10  -5  10523. 454.317   1
   0 -10   6 2429.91 186.952  -1
   0 -10  -6 2083.54 170.056   1
   0 -10  -6 1810.70 142.490   1
   0  10   6 2393.93 180.413   1
   0  10   6 2101.69 154.412   1
   0  10  -6 2544.11 165.613   1
   0  10  -6 2566.02 194.336   1
   0 -10   7   28.35  40.300   1
   0 -10   7   43.24  39.080   1
   0 -10  -7   29.88  35.419   1
   0 -10  -7   43.80  54.130   1
   0  10   7   63.27  42.960   1
   0  10   7   24.74  34.136   1
   0  10  -7   50.53  46.715   1
   0  10  -7   35.83  27.259   1
   0 -10   8 1757.82 129.944   1
   0 -10   8 1721.21 159.606   1
   0 -10  -8 1674.28 137.484   1
   0 -10  -8 1493.11 145.338   1
   0  10   8 1479.66 124.405   1
   0  10   8 1574.47 150.970   1
   0  10  -8 1811.64 160.826   1
   0  10  -8 1503.13 119.337   1
   0 -10   9  13798. 556.007   1
   0 -10   9  14490. 635.168   1
   0 -10  -9  15867. 678.973   1
   0 -10  -9  14750. 600.750  -1
   0  10   9  15322. 666.770   1
   0  10   9  15951. 641.739   1
   0  10  -9  15216. 608.573   1
   0  10  -9  15892. 687.421   1
   0 -10  10  18608. 719.023   1
   0 -10  10  19596. 815.081   1
   0 -10 -10  19296. 757.196   1
   0 -10 -10  18839. 789.111   1
   0  10  10  20128. 836.357   1
   0  10  10  19039. 741.551   1
   0  10 -10  18091. 698.685   1
   0  10 -10  18899. 792.240   1
   0 -10  11 6536.29 355.131   1
   0 -10 -11 6501.87 358.573   1
   0 -10 -11 5919.89 288.141   1
   0  10  11 6138.92 341.051   1
   0  10  11 5907.38 283.416   1
   0  10 -11 6289.10 346.683   1
   0 -10  12  38360. 1458.70   1
   0 -10  12  39299. 1420.21   1
   0 -10 -12  35419. 1291.30  -1
   0 -10 -12  36859. 1412.39   1
   0  10  12  39581. 1432.10   1
   0  10  12  40269. 1530.04   1
   0  10 -12  40175. 1448.68   1
   0  10 -12  39424. 1497.18   1
   0 -10  13   32.29  37.578   1
   0 -10  13   37.36  41.364   1
   0 -10 -13   87.33  47.278   1
   0  10  13   34.26  32.885   1
   0  10 -13   44.37  35.701   1
   0  10 -13  -13.75  41.145   1
   0 -10  14  14005. 567.584   1
   0 -10  14  14603. 647.058   1
   0 -10 -14  15523. 617.646   1
   0 -10 -14  14155. 637.046   1
   0  10  14  13608. 536.608   1
   0  10  14  13914. 629.223   1
   0  10 -14  14859. 673.967  -1
   0  10 -14  13717. 536.295   1
   0 -10  15  10097. 438.360   1
   0 -10  15  10307. 497.809   1
   0 -10 -15  11380. 477.158   1
   0 -10 -15  10003. 490.926   1
   0  10  15  10119. 498.748   1
   0  10  15  10294. 423.654   1
   0  10 -15  11067. 443.992   1
   0  10 -15  10538. 508.135   1
   0 -10  16  327.60  75.594   1
   0 -10  16  167.55  52.785   1
   0 -10 -16  279.60  64.518   1
   0 -10 -16  186.26  88.110   1
   0  10  16  178.88  68.367   1
   0  10  16  317.27  54.975   1
   0  10 -16  221.62  44.743   1
   0  10 -16  259.26  76.940   1
   0 -10  17  651.75  90.081   1
   0 -10  17  896.74 117.021   1
   0 -10 -17  717.15 115.832   1
   0  10  17  913.64 120.838   1
   0  10 -17  885.79  81.696   1
   0  10 -17  617.65 102.847   1
   0 -10  18 2081.35 155.632  -1
   0 -10  18 1985.29 173.748   1
   0 -10 -18 2368.90 202.659   1
   0 -10 -18 2190.86 157.447   1
   0  10  18 2168.02 130.163   1
   0  10  18 1960.26 181.164   1
   0  10 -18 2031.91 122.716   1
   0  10 -18 2090.42 184.606   1
   0 -10  19   91.27  49.249   1
   0 -10 -19  121.90  55.413   1
   0 -10 -19   83.95  64.330   1
   0  10  19   50.16  52.566   1
   0  10  19  224.47  47.747   1
   0  10 -19  214.92  67.866   1
   0 -10  20  -27.63  53.348   1
   0 -10  20   13.04  39.237   1
   0 -10 -20   18.58  51.220   1
   0  10  20   51.25  36.170   1
   0  10  20   -6.00  35.763   1
   0  10 -20   -6.55  31.155  -1
   0  10 -20    9.17  46.183   1
   0 -10  21  901.13 125.250   1
   0 -10  21 1016.90 126.846   1
   0 -10 -21  887.67 110.888   1
   0  10  21  866.39  80.695   1
   0  10 -21  798.81  79.224   1
   0 -10  22  240.86  65.895   1
   0 -10  22  158.20  78.098   1
   0 -10 -22  208.39  72.372   1
   0 -10 -22  194.93  69.180   1
   0  10  22  314.46  83.949   1
   0  10  22  190.89  45.463   1
   0  10 -22  156.10  45.213   1
   0  10 -22  165.86  66.771   1
   0 -10  23 3510.63 245.306   1
   0 -10  23 3232.16 226.783   1
   0 -10 -23 3432.41 250.751   1
   0 -10 -23 3354.19 218.711   1
   0  10  23 3394.87 255.350   1
   0  10 -23 3347.93 175.970   1
   0  10 -23 3667.08 255.851   1
   0 -10  24  395.49  96.026   1
   0 -10 -24  381.10  93.460   1
   0 -10 -24  379.22  89.049   1
   0  10  24  505.94  98.748   1
   0  10  24  540.68  67.146   1
   0  10 -24  449.00  65.644   1
   0  10 -24  559.76  97.215   1
   0 -10  25  250.66  89.800   1
   0 -10 -25   93.46  65.269   1
   0 -10 -25   60.42  70.807   1
   0  10  25  244.84  77.409   1
   0  10  25  141.05  46.746   1
   0  10 -25  152.47  50.375   1
   0  10 -25  146.09  61.859   1
   0 -10  26 1420.21 163.329   1
   0 -10 -26 1645.81 171.057   1
   0  10  26 1584.48 110.638   1
   0  10  26 2033.48 195.744   1
   0  10 -26 1581.98 115.989   1
   0 -10  27  371.09 107.947   1
   0 -10 -27  399.87  94.556  -1
   0  10  27  436.17  96.496   1
   0  10  27  449.94  62.390   1
   0  10 -27  541.30  74.437   1
   0  10 -27  539.74  98.467  -1
   0 -10  28    0.53 100.188   1
   0 -10 -28  179.35  74.531   1
   0  10  28  205.41  70.150   1
   0  10  28   66.96  46.808   1
   0  10 -28  118.62  61.108   1
   0  10 -28  142.96  51.502   1
   0 -10  29  131.73 101.971   1
   0 -10 -29  239.92  84.105   1
   0  10  29  306.10  84.793   1
   0  10  29  402.69  61.358   1
   0  10 -29  326.97  78.692   1
   0  10 -29  151.13  57.071   1
   0 -10  30  438.67 105.382   1
   0 -10 -30  215.86  99.812   1
   0  10  30  543.18  72.372   1
   0  10 -30  504.69  77.440   1
   0 -10  31 1272.53 148.404  -1
   0 -10 -31 1530.35 158.072   1
   0  10  31 1888.61 133.980   1
   0  10  31 1749.06 184.074   1
   0  10 -31 1869.21 142.303   1
   0 -10 -32  928.35 132.634   1
   0  10  32  980.60 135.888   1
   0 -11   0   34.67  46.277   1
   0 -11   0  -12.22  33.542   1
   0  11   0   35.51  39.581   1
   0  11   0   23.14  34.637   1
   0 -11   1   46.56  43.867   1
   0 -11   1   33.60  39.487   1
   0 -11  -1   11.69  45.526   1
   0 -11  -1  106.20  51.627   1
   0  11   1    1.92  34.762   1
   0  11   1    5.30  44.556   1
   0  11  -1    0.23  33.229   1
   0  11  -1    7.92  42.553   1
   0 -11   2  13564. 575.719   1
   0 -11   2  13385. 595.744   1
   0 -11  -2  13633. 592.928   1
   0 -11  -2  13642. 589.173   1
   0  11   2  14002. 608.260   1
   0  11   2  14224. 613.579   1
   0  11  -2  13454. 596.996   1
   0  11  -2  14039. 593.867   1
   0 -11   3   -8.68  32.103   1
   0 -11   3   45.78  47.935   1
   0 -11  -3   34.95  45.619   1
   0 -11  -3    7.49  44.086   1
   0  11   3   23.88  33.448  -1
   0  11   3    2.49  36.859   1
   0  11  -3    6.94  30.519   1
   0  11  -3   67.30  48.529   1
   0 -11   4  741.24  92.710   1
   0 -11   4  660.83 102.816   1
   0 -11  -4  680.22  94.775   1
   0 -11  -4  716.83 102.190   1
   0  11   4  775.66  99.906   1
   0  11   4  702.75  97.997   1
   0  11  -4  709.64 102.753   1
   0  11  -4  806.32  90.895   1
   0 -11   5 4242.80 268.523   1
   0 -11   5 4264.70 239.800   1
   0 -11  -5 4493.11 257.885   1
   0 -11  -5 4427.40 268.241  -1
   0  11   5 4515.01 273.435   1
   0  11   5 4702.75 264.674   1
   0  11  -5 4505.63 248.248   1
   0  11  -5 4515.01 279.411   1
   0 -11   6  785.98 111.264   1
   0 -11   6 1019.09 104.412   1
   0 -11  -6 1049.44 123.498   1
   0 -11  -6 1019.71 108.667   1
   0  11   6 1008.45 118.930   1
   0  11   6 1052.25 110.701   1
   0  11  -6 1000.94 120.776   1
   0  11  -6 1060.07 104.380   1
   0 -11   7  16546. 716.207   1
   0 -11   7  16780. 674.905   1
   0 -11  -7  16483. 673.654   1
   0 -11  -7  16155. 697.121   1
   0  11   7  16959. 691.802   1
   0  11   7  16377. 703.691   1
   0  11  -7  16937. 731.226   1
   0  11  -7  16405. 658.948   1
   0 -11   8 9108.25 403.942   1
   0 -11   8 8279.09 422.090   1
   0 -11  -8 8739.04 439.299   1
   0 -11  -8 8000.62 380.162   1
   0  11   8 8128.90 378.911   1
   0  11   8 8294.74 421.151   1
   0  11  -8 8297.86 377.972   1
   0  11  -8 8344.80 429.286   1
   0 -11   9  19249. 813.516   1
   0 -11  -9  19481. 770.963   1
   0 -11  -9  19093. 804.442   1
   0  11   9  18842. 796.307   1
   0  11   9  18717. 742.803   1
   0  11  -9  18054. 771.276   1
   0 -11  10 6667.70 317.271   1
   0 -11  10 6314.14 353.254  -1
   0 -11 -10 6520.64 321.965   1
   0 -11 -10 6433.04 359.199   1
   0  11  10 6426.78 313.829   1
   0  11  10 6339.17 353.880   1
   0  11 -10 5988.73 284.011  -1
   0  11 -10 6239.04 352.315   1
   0 -11  11 8520.02 435.857   1
   0 -11  11 8848.55 393.304   1
   0  11  11 8379.21 376.095   1
   0  11 -11 8225.90 363.579   1
   0  11 -11 8072.58 422.403   1
   0 -11  12  29255. 1088.23   1
   0 -11  12  27487. 1099.50   1
   0 -11 -12  29233. 1184.92   1
   0 -11 -12  25206. 954.630   1
   0  11  12  27760. 1037.86   1
   0  11  12  27512. 1104.82  -1
   0  11 -12  27988. 1119.21   1
   0  11 -12  27165. 1008.76   1
   0 -11  13   15.05  41.959   1
   0 -11 -13   40.08  39.487   1
   0 -11 -13    0.83  51.032   1
   0  11  13  -19.54  33.917   1
   0  11  13    8.93  33.479   1
   0  11 -13   68.99  36.389   1
   0 -11  14 3007.82 182.102   1
   0 -11  14 2750.62 214.080   1
   0 -11 -14 2590.74 212.296   1
   0 -11 -14 3051.62 188.329   1
   0  11  14 2544.74 210.576   1
   0  11  14 2757.51 162.578   1
   0  11 -14 2828.53 161.984   1
   0  11 -14 2819.77 220.651   1
   0 -11  15 1656.76 163.298   1
   0 -11  15 2191.80 152.910   1
   0 -11 -15 1812.89 175.876   1
   0  11  15 2228.10 196.026   1
   0  11 -15 1612.64 166.614   1
   0  11 -15 2093.87 132.572   1
   0 -11  16 4502.50 247.184   1
   0 -11  16 5006.25 303.504   1
   0 -11 -16 5025.03 262.171   1
   0 -11 -16 4274.09 280.413   1
   0  11  16 4956.19 312.891   1
   0  11  16 4915.51 240.863   1
   0  11 -16 5031.28 238.235   1
   0  11 -16 5763.45 353.254   1
   0 -11  17    2.76  35.232   1
   0 -11  17   33.04  42.960   1
   0 -11 -17   27.73  50.094   1
   0 -11 -17    8.87  45.713   1
   0  11  17   16.29  44.681   1
   0  11  17  -20.61  31.239   1
   0  11 -17  -19.38  39.768   1
   0  11 -17   -5.19  30.551   1
   0 -11  18 1529.41 156.383   1
   0 -11  18 1560.07 145.244   1
   0 -11 -18 1316.02 122.059  -1
   0 -11 -18 1392.68 156.414   1
   0  11  18 1537.86 164.362   1
   0  11  18 1652.06 114.111   1
   0  11 -18 1902.38 179.380   1
   0  11 -18 1693.68 110.482   1
   0 -11  19 2286.92 195.651   1
   0 -11  19 2264.08 168.836   1
   0 -11 -19 2490.61 173.404   1
   0 -11 -19 2320.40 203.567   1
   0  11  19 2412.07 142.428   1
   0  11  19 2387.67 209.167   1
   0  11 -19 2442.11 138.579   1
   0  11 -19 2385.17 202.972   1
   0 -11  20 4896.74 274.718   1
   0 -11 -20 5203.37 279.349   1
   0  11  20 4787.23 225.970   1
   0  11 -20 5281.60 240.300   1
   0 -11  21 2818.21 218.273   1
   0 -11  21 2932.41 205.288   1
   0 -11 -21 2870.77 192.991   1
   0 -11 -21 2805.07 229.818   1
   0  11  21 2841.05 159.042   1
   0  11  21 3101.06 245.369   1
   0  11 -21 2963.70 227.785   1
   0  11 -21 2828.53 155.507   1
   0 -11  22  350.75  89.017   1
   0 -11 -22  477.16 109.700   1
   0  11  22  622.03 111.483   1
   0  11 -22  448.37  63.141   1
   0  11 -22  516.90  94.243   1
   0 -11  23  311.42  89.612   1
   0 -11 -23  166.83  73.185   1
   0 -11 -23  207.79  92.021   1
   0  11  23  343.87  60.513   1
   0  11  23  298.00  85.450   1
   0  11 -23  454.63  91.270   1
   0  11 -23  248.34  59.731   1
   0 -11  24 1605.13 170.932   1
   0 -11 -24 1340.42 168.179   1
   0 -11 -24 1173.65 137.641   1
   0  11  24 1450.56 168.429   1
   0  11  24 1622.96 114.706   1
   0  11 -24 1355.76 106.821   1
   0  11 -24 1432.41 153.536   1
   0 -11  25  475.91 119.837   1
   0 -11 -25  653.94 128.442  -1
   0  11  25  846.68  82.603   1
   0  11  25  831.66 128.379   1
   0  11 -25  764.71  81.258   1
   0 -11  26  454.00 115.238   1
   0  11  26  710.89  76.408   1
   0  11  26  801.31 126.596   1
   0  11 -26  624.53  77.221   1
   0  11 -26  763.14 114.674   1
   0 -11  27  663.33 146.746   1
   0  11  27  684.61 119.493   1
   0  11 -27  816.02 120.087   1
   0  11 -27  855.44  89.049   1
   0 -11  28 2563.20 223.154   1
   0  11  28 2826.34 159.825   1
   0  11  28 2774.40 233.323   1
   0  11 -28 2753.13 161.890   1
   0  11 -28 2869.52 218.273   1
   0 -11  29 3344.80 250.938   1
   0  11  29 3545.05 188.673   1
   0  11  29 3591.99 273.154   1
   0  11 -29 3820.40 203.410   1
   0 -11  30 2655.50 226.627   1
   0 -11 -30 2782.54 211.577   1
   0  11  30 4158.32 212.797   1
   0  11  30 3792.24 283.917   1
   0  11 -30 3998.74 219.117  -1
   0 -11 -31 1394.24 157.415   1
   0  11  31 2173.97 202.378   1
   0 -11 -32  683.98 110.544   1
   0 -12   0 9264.70 453.379  -1
   0 -12   0 9152.06 432.728   1
   0  12   0 9123.90 432.102   1
   0  12   0 8876.71 436.483   1
   0 -12   1 2995.93 204.099   1
   0 -12   1 2522.84 196.464   1
   0 -12  -1 2692.74 200.594   1
   0 -12  -1 3006.57 208.104   1
   0  12   1 2838.23 208.823   1
   0  12   1 2981.22 205.788   1
   0  12  -1 2900.18 195.838   1
   0  12  -1 2849.81 210.075   1
   0 -12   2 7487.48 367.960   1
   0 -12   2 7612.63 399.874   1
   0 -12  -2 8523.15 428.035   1
   0 -12  -2 7543.80 386.733   1
   0  12   2 7124.52 360.137   1
   0  12  -2 7165.20 381.414   1
   0  12  -2 7812.88 380.162   1
   0 -12   3 2065.08 158.229   1
   0 -12   3 1876.72 172.340   1
   0 -12  -3 1709.32 154.349   1
   0 -12  -3 1864.52 162.985  -1
   0  12   3 1858.57 158.729   1
   0  12   3 2118.27 173.999  -1
   0  12  -3 2007.82 176.064   1
   0  12  -3 1950.25 152.910   1
   0 -12   4  342.30  68.899   1
   0 -12   4  490.93  96.308  -1
   0 -12  -4  260.48  69.430  -1
   0 -12  -4  323.22  78.536   1
   0  12   4  274.66  65.895   1
   0  12   4  308.70  72.841   1
   0  12  -4  435.54  72.778   1
   0  12  -4  286.76  74.249  -1
   0 -12   5   25.09  43.461   1
   0 -12   5   60.51  56.445   1
   0 -12  -5   95.71  48.686   1
   0 -12  -5   80.04  50.000   1
   0  12   5   -0.35  39.487   1
   0  12   5    6.91  37.140   1
   0  12  -5    3.91  34.981   1
   0 -12   6 3826.65 262.109   1
   0 -12  -6 4327.28 270.870   1
   0 -12  -6 4198.99 247.340   1
   0  12   6 4380.47 273.936   1
   0  12   6 4455.56 257.947   1
   0  12  -6 3898.62 261.796   1
   0 -12   7  184.29  57.603  -1
   0 -12   7  289.77  84.136   1
   0 -12  -7  351.38  72.027   1
   0 -12  -7  183.42  71.683   1
   0  12   7  252.22  65.175   1
   0  12   7  226.35  62.453   1
   0  12  -7  275.22  76.940  -1
   0  12  -7  170.96  49.374   1
   0 -12   8   28.36  35.106   1
   0 -12   8   13.08  37.672   1
   0 -12  -8   28.34  43.617   1
   0  12   8  -13.06  31.383   1
   0  12  -8  -11.31  28.367   1
   0  12  -8   30.79  44.337   1
   0 -12   9 1582.60 129.286   1
   0 -12   9 1898.00 177.127   1
   0 -12  -9 1783.48 147.997   1
   0  12   9 1839.48 145.807   1
   0  12  -9 1731.54 171.902  -1
   0  12  -9 1801.31 137.171   1
   0 -12  10   19.72  44.806   1
   0 -12  10  137.64  51.095   1
   0 -12 -10    1.39  51.846   1
   0 -12 -10   34.20  41.364   1
   0  12  10   50.56  44.618   1
   0  12  10   39.71  34.950   1
   0  12 -10   73.56  66.395   1
   0  12 -10  159.86  45.745   1
   0 -12  11 8814.13 394.242   1
   0 -12 -11 8363.57 440.550   1
   0 -12 -11 7944.30 376.721   1
   0  12  11 7722.15 357.947   1
   0  12  11 7891.11 420.838   1
   0  12 -11 8707.75 454.630   1
   0  12 -11 8789.10 390.488   1
   0 -12  12  145.87  50.907   1
   0 -12  12  201.35  70.807   1
   0 -12 -12  136.14  52.347   1
   0 -12 -12   91.61  67.553   1
   0  12  12  297.93  78.629   1
   0  12  12  162.89  51.377   1
   0  12 -12  148.50  46.214   1
   0  12 -12  210.01  74.593   1
   0 -12  13  317.58  81.664   1
   0 -12  13  312.14  67.459   1
   0 -12 -13  459.64  95.307   1
   0  12  13  358.26  88.830   1
   0  12 -13  486.55  95.901   1
   0  12 -13  420.53  66.083   1
   0 -12  14  498.12  95.807   1
   0 -12  14  239.24  62.390   1
   0 -12 -14  338.23  75.876   1
   0 -12 -14  319.46  86.858   1
   0  12  14  365.46  88.235   1
   0  12  14  462.77  65.551   1
   0  12 -14  352.63  59.074   1
   0  12 -14  354.19  88.798   1
   0 -12  15 1498.43 153.723   1
   0 -12  15 1322.59 119.900   1
   0 -12 -15 1488.11 130.131   1
   0 -12 -15 1522.84 165.676   1
   0  12  15 1471.84 163.736   1
   0  12  15 1259.39 104.193   1
   0  12 -15 1360.14 153.817   1
   0  12 -15 1214.02  98.999   1
   0 -12  16  11793. 562.891   1
   0 -12 -16  11477. 562.578   1
   0 -12 -16  12162. 514.080   1
   0  12  16  12509. 506.570   1
   0  12  16  11417. 560.700   1
   0  12 -16  12666. 599.499   1
   0 -12  17 5491.23 290.144   1
   0 -12  17 5963.70 349.186   1
   0 -12 -17 6001.25 299.718   1
   0 -12 -17 5732.16 353.254   1
   0  12  17 5957.44 276.940   1
   0  12  17 5325.40 338.861   1
   0  12 -17 5801.00 263.579   1
   0  12 -17 5923.02 353.254   1
   0 -12  18   40.33  57.885   1
   0 -12  18  -18.18  44.931   1
   0 -12 -18   32.95  56.946   1
   0 -12 -18   47.25  44.900   1
   0  12  18   21.87  35.544   1
   0  12  18   19.17  42.334   1
   0  12 -18    1.26  52.660   1
   0  12 -18   41.52  32.635   1
   0 -12  19  375.47  80.757   1
   0 -12  19  335.73  87.453   1
   0 -12 -19  479.04 117.178   1
   0 -12 -19  409.89  82.979  -1
   0  12  19  479.66  64.675  -1
   0  12  19  417.40  99.499   1
   0  12 -19  363.58  94.274   1
   0  12 -19  440.55  61.358   1
   0 -12  20   80.54  47.716   1
   0 -12  20  251.69  72.246   1
   0 -12 -20  202.47  70.307   1
   0 -12 -20  147.31  86.108   1
   0  12  20   84.89  56.070   1
   0  12  20  157.51  48.686   1
   0  12 -20  140.30  62.203   1
   0  12 -20  174.94  46.621   1
   0 -12  21 2100.75 175.375   1
   0 -12 -21 1948.06 196.214   1
   0  12  21 1810.07 185.951   1
   0  12 -21 1809.13 177.910   1
   0  12 -21 1983.41 125.720   1
   0 -12 -22  155.19  66.302  -1
   0 -12 -22  211.20  79.412   1
   0  12  22  189.02  72.027  -1
   0  12  22  180.32  49.437   1
   0  12 -22  117.52  63.392   1
   0 -12  23   38.61  70.588   1
   0 -12 -23  -12.46  66.051   1
   0  12  23  -40.80  33.761   1
   0  12  23   18.41  58.354   1
   0  12 -23    2.00  31.248   1
   0  12 -23  -32.63  50.063   1
   0 -12  24  216.74 101.283   1
   0 -12 -24   41.30  71.683   1
   0  12  24  141.15  45.964   1
   0  12  24   44.34  64.987   1
   0  12 -24  119.74  59.387   1
   0  12 -24  181.54  51.690   1
   0 -12  25   39.92  92.803   1
   0 -12 -25   85.39  87.703   1
   0  12  25   17.06  39.111   1
   0  12  25   29.15  50.282   1
   0  12 -25   62.14  41.927   1
   0  12 -25  -21.65  38.767  -1
   0 -12  26  232.57 118.429   1
   0 -12 -26  390.49 111.295   1
   0  12  26  411.45  97.653   1
   0  12 -26  290.49  78.473   1
   0 -12  27  317.27 121.057   1
   0 -12 -27  321.34 104.036   1
   0  12  27  376.72 104.036   1
   0  12 -27  544.74  81.007   1
   0  12 -27  320.40  82.979  -1
   0 -12  28  400.81 127.659   1
   0 -12 -28  506.88 115.238   1
   0  12  28  576.66  77.628   1
   0  12  28  516.90 115.770   1
   0  12 -28  683.04  91.896   1
   0 -12  29   19.05  96.683   1
   0 -12 -29   60.14  61.890   1
   0  12  29    6.84  46.808   1
   0  12  29  169.90  54.412   1
   0  12 -29  177.66  68.554   1
   0 -12 -30  778.16 123.967   1
   0  12  30  485.29 100.720   1
   0 -12 -31 1117.96 138.173   1
   0 -13   0  -41.05  46.026   1
   0  13   0   -4.23  52.065   1
   0 -13   1   44.46  50.375   1
   0 -13  -1   24.10  45.244   1
   0  13   1  148.37  65.300   1
   0  13  -1  146.53  61.045   1
   0 -13   2 2005.63 164.111   1
   0 -13   2 1714.95 165.644   1
   0 -13  -2 2036.92 178.410   1
   0  13   2 2130.79 174.969   1
   0  13  -2 2041.61 163.892   1
   0  13  -2 2018.46 179.224   1
   0 -13   3  -10.68  36.608   1
   0 -13   3   60.08  55.444   1
   0 -13  -3   44.21  46.777   1
   0  13   3  -25.25  37.422   1
   0  13  -3  -14.02  30.845   1
   0  13  -3   16.48  50.782   1
   0 -13   4  231.04  65.394   1
   0 -13   4  189.96  72.184   1
   0 -13  -4  324.47  76.627   1
   0  13   4  172.53  59.387   1
   0  13  -4  241.86  55.820   1
   0  13  -4  155.29  68.805   1
   0 -13   5    1.92  35.826   1
   0 -13   5   45.24  58.229   1
   0 -13  -5   23.39  39.268   1
   0 -13  -5   55.38  52.722  -1
   0  13   5   11.85  37.766   1
   0  13   5   24.77  48.748   1
   0  13  -5   32.10  34.668   1
   0  13  -5   14.33  42.428   1
   0 -13   6 6767.83 334.480   1
   0 -13   6 7365.45 405.194   1
   0 -13  -6 6495.61 339.487   1
   0 -13  -6 7396.74 396.120   1
   0  13   6 6426.78 338.235   1
   0  13   6 7215.26 387.985   1
   0  13  -6 7434.29 358.260   1
   0  13  -6 7055.69 394.555  -1
   0 -13   7 4111.38 278.129   1
   0 -13   7 4724.65 261.139   1
   0 -13  -7 4314.76 255.820   1
   0 -13  -7 4505.63 287.171   1
   0  13   7 4205.25 251.846   1
   0  13   7 4095.74 272.215  -1
   0  13  -7 4452.44 246.402   1
   0  13  -7 4336.67 289.768   1
   0 -13   8 1930.54 145.901   1
   0 -13  -8 2166.14 169.368   1
   0 -13  -8 1623.59 168.335  -1
   0  13   8 2070.71 186.076   1
   0  13   8 1887.98 151.721   1
   0  13  -8 2120.46 154.818   1
   0 -13   9 5281.60 273.529   1
   0 -13   9 5341.05 330.413   1
   0 -13  -9 5400.50 293.711   1
   0 -13  -9 5228.41 324.155   1
   0  13   9 5215.89 284.480   1
   0  13   9 5413.01 328.848   1
   0  13  -9 5494.36 336.983   1
   0  13  -9 5647.68 286.921  -1
   0 -13  10  21614. 913.015   1
   0 -13  10  21464. 827.909   1
   0 -13 -10  22406. 939.611   1
   0 -13 -10  22578. 890.800   1
   0  13  10  22278. 934.605   1
   0  13  10  22384. 879.223   1
   0  13 -10  21671. 835.418   1
   0  13 -10  22334. 942.114  -1
   0 -13  11  21489. 831.664   1
   0 -13  11  20720. 882.039   1
   0 -13 -11  20951. 892.677   1
   0  13  11  21549. 912.702   1
   0  13 -11  20591. 883.291   1
   0  13 -11  21245. 819.774   1
   0 -13  12 1378.28 123.123   1
   0 -13  12 1307.26 149.624   1
   0 -13 -12 1462.45 163.704   1
   0 -13 -12 1326.66 128.066   1
   0  13  12 1507.51 125.720   1
   0  13  12 1195.87 147.903   1
   0  13 -12 1395.49 158.198   1
   0  13 -12 1230.60 108.855   1
   0 -13  13 9677.71 494.055   1
   0 -13  13 9715.26 426.470   1
   0 -13 -13 8438.67 387.985   1
   0 -13 -13  10354. 523.153   1
   0  13  13  10097. 438.986   1
   0  13  13 9843.54 502.190   1
   0  13 -13 9468.08 407.697   1
   0  13 -13 9521.27 492.490   1
   0 -13  14   62.67  54.287   1
   0 -13 -14   69.34  58.730  -1
   0 -13 -14  146.93  78.473   1
   0  13  14  128.94  43.680   1
   0  13  14   76.38  51.596   1
   0  13 -14   29.89  54.975   1
   0 -13  15 2563.51 211.608   1
   0 -13  15 2523.15 167.803   1
   0 -13 -15 2412.70 177.002   1
   0 -13 -15 2148.00 198.873   1
   0  13  15 2483.41 217.209   1
   0  13  15 2377.97 152.159   1
   0  13 -15 2776.28 233.698   1
   0  13 -15 2499.37 152.878   1
   0 -13  16  11787. 506.570   1
   0 -13  16  11314. 548.810   1
   0 -13 -16  12722. 537.859   1
   0 -13 -16  11370. 562.891   1
   0  13  16  11411. 570.713   1
   0  13  16  12541. 513.767   1
   0  13 -16  12290. 495.306   1
   0  13 -16  12866. 620.775   1
   0 -13  17  147.47  59.230   1
   0 -13 -17   32.85  53.723   1
   0  13  17   53.41  46.308   1
   0  13 -17   72.31  38.955  -1
   0  13 -17   96.93  63.267   1
   0 -13  18 5425.53 290.863   1
   0 -13  18 5613.26 340.112   1
   0 -13 -18 5018.77 333.854   1
   0 -13 -18 5381.72 283.761   1
   0  13  18 5678.97 358.886  -1
   0  13  18 5140.80 248.592  -1
   0  13 -18 5434.91 251.314   1
   0  13 -18 5062.57 323.529   1
   0 -13  19  284.57  76.314   1
   0 -13 -19  383.60  81.790   1
   0 -13 -19  205.13  88.924   1
   0  13  19  272.97  89.111   1
   0  13  19  519.09  72.090   1
   0  13 -19  358.57  93.805   1
   0  13 -19  382.67  61.295   1
   0 -13  20 1863.58 158.917   1
   0 -13 -20 2038.17 162.954  -1
   0 -13 -20 2009.38 205.726   1
   0  13  20 1744.99 187.703   1
   0  13  20 2024.40 132.322   1
   0  13 -20 1647.68 174.969   1
   0  13 -20 1856.38 121.558   1
   0 -13  21 2326.66 190.425   1
   0 -13 -21 2763.14 246.933   1
   0  13  21 2988.73 168.054   1
   0  13  21 2958.38 248.404   1
   0  13 -21 2821.02 229.412   1
   0  13 -21 2795.99 157.009   1
   0 -13  22  711.83 120.995   1
   0 -13 -22  713.08 135.012   1
   0  13  22  784.73 131.320   1
   0  13  22  845.74  85.544   1
   0  13 -22  765.64  79.193   1
   0 -13  23  210.64  90.206   1
   0  13  23  231.45  55.257   1
   0  13 -23  262.20  86.170   1
   0  13 -23  233.76  52.660   1
   0 -13  24  765.96 136.514   1
   0 -13 -24  709.32 121.183   1
   0  13  24  960.89  91.333   1
   0  13  24  804.44 133.260   1
   0  13 -24  837.92  86.108  -1
   0  13 -24 1027.85 136.514  -1
   0 -13 -25   29.24  65.175   1
   0  13  25   59.98  53.317  -1
   0  13  25   17.37  43.648   1
   0  13 -25   13.76  43.680   1
   0  13 -25  -95.43  52.253   1
   0 -13  26  -74.25  86.765   1
   0 -13 -26   12.62  58.479   1
   0  13  26  -15.54  38.830   1
   0  13  26   44.09  59.105  -1
   0  13 -26   15.89  50.188   1
   0 -13  27   51.91 106.821   1
   0  13  27  122.43  53.849   1
   0  13 -27  185.54  64.549   1
   0 -13 -28   13.19  52.159   1
   0  13  28   -2.33  43.617   1
   0  13  28   -7.26  47.497   1
   0 -13 -29   -9.46  42.491   1
   0  13  29   -8.85  45.338   1
   0 -14   0 2535.67 208.542   1
   0 -14   0 2463.08 190.206   1
   0  14   0 2761.26 217.021   1
   0  14   0 2069.46 171.652   1
   0 -14   1  209.64  68.429   1
   0 -14   1  269.09  81.633   1
   0 -14  -1  345.74  89.205   1
   0 -14  -1  399.56  85.325   1
   0  14   1  429.91  83.636   1
   0  14  -1  290.30  69.430   1
   0  14  -1  383.29  97.810  -1
   0 -14   2  -18.88  53.974   1
   0 -14   2   38.45  42.584   1
   0 -14  -2  -13.44  41.583   1
   0 -14  -2   13.35  47.622   1
   0  14   2   33.14  46.589   1
   0  14   2   68.18  43.648   1
   0  14  -2  -21.45  39.737   1
   0  14  -2   58.10  41.489   1
   0 -14   3  937.42 112.891   1
   0 -14  -3  781.29 113.673   1
   0 -14  -3 1167.08 134.105   1
   0  14   3  986.23 123.248   1
   0  14   3  959.95 122.465   1
   0  14  -3  919.27 106.508   1
   0 -14   4 2373.28 176.627   1
   0 -14  -4 2661.76 208.229   1
   0 -14  -4 3166.45 223.279  -1
   0  14   4 2739.98 207.321   1
   0  14   4 2727.16 202.816   1
   0  14  -4 2661.14 187.328   1
   0 -14   5   19.48  52.753   1
   0 -14   5   -3.16  36.640   1
   0 -14  -5   11.04  44.118   1
   0 -14  -5   27.23  57.572   1
   0  14   5  -23.74  35.294   1
   0  14   5  -26.50  41.677   1
   0  14  -5  -26.30  49.312   1
   0  14  -5   16.55  29.540   1
   0 -14   6  331.66  91.145   1
   0 -14   6  230.01  63.579   1
   0 -14  -6  189.42  68.304   1
   0 -14  -6  223.09  74.124   1
   0  14   6  255.07  81.039   1
   0  14  -6  264.71  81.445   1
   0  14  -6  213.02  55.382  -1
   0 -14   7  10632. 472.778   1
   0 -14   7  10620. 532.540   1
   0 -14  -7  10807. 527.221   1
   0  14   7  10892. 529.724   1
   0  14  -7  10541. 467.146   1
   0  14  -7  11652. 569.461   1
   0 -14   8 1082.92 110.106   1
   0 -14   8  872.03 132.853   1
   0 -14  -8 1359.20 152.566   1
   0  14   8 1002.50 136.014   1
   0  14   8  999.37 114.330   1
   0  14  -8 1193.68 115.582   1
   0  14  -8  891.74 132.822   1
   0 -14   9  467.15 105.225  -1
   0 -14   9  326.35  67.397   1
   0 -14  -9  274.15  84.668   1
   0 -14  -9  578.85  93.867   1
   0  14   9  475.91  99.468   1
   0  14   9  532.23  85.826   1
   0  14  -9  550.06 107.353   1
   0  14  -9  502.19  73.717   1
   0 -14  10 1827.91 182.196   1
   0 -14  10 1814.45 142.960   1
   0 -14 -10 1915.83 160.231   1
   0 -14 -10 1763.14 178.598   1
   0  14  10 1975.59 186.702   1
   0  14  10 1861.70 148.811   1
   0  14 -10 1620.15 129.224   1
   0  14 -10 2025.03 194.462   1
   0 -14  11  -29.68  36.827   1
   0 -14  11   42.49  46.402   1
   0 -14 -11   45.84  46.026   1
   0 -14 -11   11.97  56.414   1
   0  14  11   72.68  45.588   1
   0  14  11   57.51  53.755   1
   0  14 -11   37.30  37.203   1
   0  14 -11   21.99  56.946   1
   0 -14  12  17760. 781.914   1
   0 -14 -12  18138. 800.062   1
   0 -14 -12  16608. 681.163   1
   0  14  12  18798. 747.496   1
   0  14  12  19165. 834.793   1
   0  14 -12  19287. 848.247   1
   0 -14  13  -33.67  48.373   1
   0 -14  13   47.03  47.935   1
   0 -14 -13   59.86  66.771   1
   0 -14 -13   -8.66  44.180   1
   0  14  13    5.82  51.471   1
   0  14  13   52.47  39.987  -1
   0  14 -13  113.39  66.051   1
   0  14 -13   69.93  43.554   1
   0 -14  14   92.37  52.691   1
   0 -14  14  151.09  65.206   1
   0 -14 -14   47.65  69.211   1
   0 -14 -14  147.03  64.925   1
   0  14  14   96.90  61.327   1
   0  14  14  133.67  49.687   1
   0  14 -14   86.70  42.772   1
   0  14 -14   92.05  64.925   1
   0 -14  15 2147.37 158.354   1
   0 -14 -15 2087.92 165.050   1
   0  14  15 2198.68 148.091   1
   0  14 -15 2037.54 135.544   1
   0  14 -15 2095.74 219.837   1
   0 -14  16  784.10 100.970   1
   0 -14  16  799.75 121.902   1
   0 -14 -16  747.18 105.632   1
   0 -14 -16  760.32 138.611   1
   0  14  16  986.23  98.060   1
   0  14  16  829.79 130.069   1
   0  14 -16  734.67 129.787   1
   0  14 -16  973.40  89.737  -1
   0 -14  17   28.39  39.862   1
   0 -14  17    4.26  51.095   1
   0 -14 -17   14.22  51.189   1
   0 -14 -17  -21.71  61.921   1
   0  14  17    1.74  43.992   1
   0  14  17   45.09  42.678   1
   0  14 -17   16.91  46.433   1
   0  14 -17  -13.72  37.547   1
   0 -14  18 1145.81 128.348   1
   0 -14 -18 1276.59 170.244   1
   0  14  18 1310.70 162.203  -1
   0  14  18 1226.53 117.459   1
   0  14 -18 1215.27 154.599   1
   0  14 -18 1439.92 108.448   1
   0 -14 -19   94.56  66.896   1
   0 -14 -19  164.61  82.478   1
   0  14  19  175.66  84.793   1
   0  14 -19  248.97  54.380  -1
   0  14 -19  263.24  82.165   1
   0 -14  20 1053.50 127.347   1
   0 -14 -20  908.01 131.571   1
   0 -14 -20 1341.05 176.658   1
   0  14  20 1274.09 159.950   1
   0  14  20 1412.08 111.546   1
   0  14 -20 1351.38 100.407  -1
   0  14 -20 1335.73 160.638   1
   0 -14  21  -15.86  68.617   1
   0 -14 -21  167.33  85.419   1
   0  14  21    8.76  49.030   1
   0  14  21   32.60  44.743   1
   0  14 -21   21.42  37.297   1
   0  14 -21  121.84  64.424   1
   0 -14  22   81.76  79.537   1
   0 -14 -22   53.94  76.377   1
   0  14  22   31.57  44.180  -1
   0  14  22  181.13  75.031   1
   0  14 -22  110.67  60.826   1
   0  14 -22  142.62  45.400   1
   0 -14  23  113.11  84.856   1
   0 -14 -23  193.62  84.418   1
   0  14  23  221.46  77.628   1
   0  14 -23  205.85  69.118   1
   0  14 -23  225.47  59.199   1
   0 -14  24  411.14 118.054   1
   0 -14 -24  487.48 117.428   1
   0  14  24  572.28  80.006   1
   0  14  24  462.77 101.564   1
   0  14 -24  446.81  75.469   1
   0  14 -24  518.46 104.099   1
   0 -14 -25  962.14 139.768   1
   0  14  25 1244.05 111.827   1
   0  14  25 1065.71 152.190   1
   0  14 -25 1011.26 103.974   1
   0 -14  26  -64.92  94.493   1
   0  14  26  -21.63  57.509   1
   0  14  26   99.03  51.158   1
   0  14 -26   14.99  53.098   1
   0 -14 -27  -28.31  60.138   1
   0  14  27   27.93  47.184   1
   0 -14 -28  745.93 118.679   1
   0  14  28  977.78 128.692   1
   0 -15   0   64.89  62.203  -1
   0 -15   0   38.70  46.183   1
   0  15   0  -10.14  36.796   1
   0 -15   1   85.04  48.435   1
   0 -15   1   68.21  60.544   1
   0 -15  -1   63.49  56.946   1
   0 -15  -1  109.70  65.081  -1
   0  15   1  134.76  55.914   1
   0  15   1   84.29  58.260   1
   0  15  -1  106.88  70.150   1
   0  15  -1  120.18  51.064   1
   0 -15   2 2488.73 188.736   1
   0 -15   2 2206.19 202.002   1
   0 -15  -2 2225.91 191.364   1
   0 -15  -2 2354.50 197.121   1
   0  15   2 2347.62 195.306   1
   0  15   2 2435.23 192.084   1
   0  15  -2 2666.46 193.335   1
   0  15  -2 3005.94 246.527   1
   0 -15   3  158.51  74.437   1
   0 -15   3  139.14  57.384   1
   0 -15  -3  118.24  66.927  -1
   0 -15  -3  212.05  69.681   1
   0  15   3  211.76  66.458   1
   0  15   3  179.63  68.304   1
   0  15  -3  227.22  62.484   1
   0  15  -3  269.02  81.320   1
   0 -15   4  202.13  75.094   1
   0 -15   4  373.90  76.283  -1
   0 -15  -4  167.62  76.846   1
   0 -15  -4  191.80  67.991   1
   0  15   4  290.05  75.407   1
   0  15   4  223.72  65.957   1
   0  15  -4  283.42  66.333   1
   0  15  -4  286.83  80.663   1
   0 -15   5 2088.23 164.643   1
   0 -15   5 2028.78 199.593   1
   0 -15  -5 2301.31 197.591   1
   0 -15  -5 1878.60 170.369   1
   0  15   5 2049.43 181.883   1
   0  15   5 2230.91 181.383   1
   0  15  -5 2401.44 210.701   1
   0  15  -5 2142.36 163.611   1
   0 -15   6 5190.86 331.038   1
   0 -15   6 5384.85 292.303   1
   0 -15  -6 5250.31 303.003   1
   0 -15  -6 5438.04 331.351  -1
   0  15   6 5447.43 309.449   1
   0  15   6 5472.46 328.848   1
   0  15  -6 5240.92 327.910   1
   0  15  -6 5168.96 278.535   1
   0 -15   7  259.48  89.143   1
   0 -15   7  139.27  58.135  -1
   0 -15  -7   59.89  82.040   1
   0 -15  -7  168.49  64.393   1
   0  15   7  185.33  71.746   1
   0  15   7  199.53  61.420  -1
   0  15  -7  204.38  77.785   1
   0  15  -7   32.38  34.950   1
   0 -15   8 7562.57 361.389   1
   0 -15   8 6999.37 402.690   1
   0 -15  -8 8119.52 434.605   1
   0 -15  -8 8504.37 418.648   1
   0  15   8 7887.98 390.488   1
   0  15   8 8088.23 434.605   1
   0  15  -8 7991.23 378.598   1
   0  15  -8 8182.09 450.876   1
   0 -15   9  278.35  93.992   1
   0 -15  -9  359.82 105.882   1
   0 -15  -9  261.55  78.317   1
   0  15   9  491.86  85.263   1
   0  15   9  506.26 105.632   1
   0  15  -9  560.07 115.613   1
   0 -15  10 7800.37 367.647   1
   0 -15  10 7653.31 430.538   1
   0  15  10 7434.29 366.395   1
   0  15  10 7559.44 417.396   1
   0  15 -10 7406.12 347.622   1
   0  15 -10 7205.88 416.145   1
   0 -15  11  665.52 120.400   1
   0 -15  11 1017.21 110.482   1
   0 -15 -11  528.16 125.094   1
   0 -15 -11  836.04 109.011   1
   0  15  11  987.17 109.981   1
   0  15  11  702.13 119.149   1
   0  15 -11  710.26  84.762   1
   0  15 -11 1214.33 155.256   1
   0 -15  12  155.13  64.768   1
   0 -15  12  224.09  86.076   1
   0 -15 -12  164.36  60.294   1
   0  15  12  203.85  59.074   1
   0  15 -12  278.19  61.014   1
   0 -15  13  156.57  64.612   1
   0 -15  13   70.68  61.389   1
   0 -15 -13  267.83 100.970   1
   0 -15 -13   85.64  53.223   1
   0  15  13  207.16  57.979   1
   0  15  13   58.73  61.327   1
   0  15 -13   64.77  64.643   1
   0  15 -13  168.43  52.941   1
   0 -15  14 1199.94 149.781   1
   0 -15  14 1352.31 128.191   1
   0 -15 -14 1577.28 183.260   1
   0 -15 -14 1568.83 146.871   1
   0  15  14 1548.81 128.097   1
   0  15  14 1906.44 196.996   1
   0  15 -14 1405.82 169.117   1
   0  15 -14 1576.03 119.587   1
   0 -15  15   62.42  51.658   1
   0 -15 -15   24.32  64.143   1
   0 -15 -15   20.85  55.976   1
   0  15  15   93.09  43.711   1
   0  15  15   18.43  52.879   1
   0  15 -15   33.57  38.360   1
   0  15 -15   30.04  50.000   1
   0 -15  16   69.84  56.101   1
   0 -15 -16   45.53  70.838   1
   0  15  16  -21.42  36.483   1
   0  15  16   44.56  57.854   1
   0  15 -16   46.43  51.783   1
   0  15 -16    0.21  36.890   1
   0 -15 -17  -10.49  50.438   1
   0 -15 -17   39.17  81.289   1
   0  15  17   14.93  45.244   1
   0  15  17   78.29  45.526   1
   0  15 -17   30.90  37.891   1
   0  15 -17   44.21  59.762   1
   0 -15 -18   84.11  78.598   1
   0 -15 -18   -9.98  47.872   1
   0  15  18   13.83  39.487   1
   0  15  18   72.06  51.658   1
   0  15 -18   27.80  56.101   1
   0  15 -18   12.79  36.170   1
   0 -15  19  202.75  79.506   1
   0 -15 -19  317.27 104.818   1
   0  15  19  394.56 101.627   1
   0  15  19  413.02  70.150   1
   0  15 -19  335.42  58.949   1
   0  15 -19  201.85  81.758   1
   0 -15  20  243.27  81.727   1
   0  15  20  253.03  92.084   1
   0  15  20  443.05  73.029   1
   0  15 -20  359.51  65.832   1
   0  15 -20  282.16  83.542   1
   0 -15  21   72.31  71.965   1
   0 -15 -21  -40.11  67.991   1
   0  15  21  -10.79  44.180   1
   0  15  21   63.86  54.068   1
   0  15 -21  -51.88  41.802   1
   0  15 -21   23.17  43.085   1
   0 -15  22  124.47  93.179   1
   0 -15 -22  167.99  82.478   1
   0  15  22  464.33 109.480   1
   0  15  22  476.85  76.783   1
   0  15 -22  186.11  74.562   1
   0 -15  23  158.76  85.732   1
   0 -15 -23  117.08  72.591   1
   0  15  23  106.23  55.507   1
   0  15  23   65.55  67.115   1
   0  15 -23  157.04  57.478   1
   0 -15  24  -27.01  86.702   1
   0 -15 -24   96.43  72.872   1
   0  15  24   49.28  54.662   1
   0  15  24  111.23  53.567   1
   0  15 -24   89.89  56.195   1
   0 -15 -25  -43.80  56.352   1
   0  15  25  -24.90  41.083   1
   0  15  25  182.70  70.213   1
   0 -15 -26   90.18  67.522  -1
   0  15  26  155.26  65.019   1
   0 -16   0  -31.24  48.999   1
   0 -16   0   47.65  44.211   1
   0  16   0   42.12  49.343   1
   0  16   0   15.53  36.827   1
   0 -16   1  837.30 115.676   1
   0 -16   1  987.80 143.523   1
   0 -16  -1  822.28 129.349   1
   0 -16  -1  817.90 118.617   1
   0  16   1  892.36 115.926   1
   0  16   1  928.35 128.536   1
   0  16  -1  957.13 111.890   1
   0 -16   2    5.48  50.970   1
   0 -16   2   48.40  51.596   1
   0 -16  -2   19.23  52.315  -1
   0 -16  -2   39.17  53.285   1
   0  16   2   58.17  45.776   1
   0  16   2   15.13  60.826   1
   0  16  -2   59.01  37.860   1
   0  16  -2   34.29  60.857   1
   0 -16   3 3391.74 222.903   1
   0 -16   3 3529.41 267.115   1
   0 -16  -3 3667.08 258.229   1
   0 -16  -3 3419.90 241.958   1
   0  16   3 3676.47 247.090   1
   0  16   3 3817.27 252.816   1
   0  16  -3 4687.10 324.155  -1
   0  16  -3 3861.07 240.425   1
   0 -16   4  255.88  84.230   1
   0 -16   4  206.32  77.190   1
   0 -16  -4  312.42  83.511   1
   0 -16  -4  253.13  86.639   1
   0  16  -4  135.33  80.632   1
   0 -16   5   38.89  59.293  -1
   0 -16  -5   82.54  62.109   1
   0 -16  -5   78.32  55.476   1
   0  16  -5   17.66  56.633   1
   0 -16   6  314.46  93.054   1
   0 -16   6  573.22  90.332   1
   0 -16  -6  514.08 110.607   1
   0 -16  -6  259.14  77.440   1
   0  16   6  295.24  76.158   1
   0  16   6  371.71  86.890   1
   0  16  -6  644.56 117.710   1
   0  16  -6  464.96  76.251   1
   0 -16   7  176.41  81.884   1
   0 -16   7  248.59  65.175   1
   0 -16  -7  217.62  70.088   1
   0  16   7   18.75  41.583   1
   0  16   7  192.27  70.838  -1
   0  16  -7  147.87  47.966   1
   0  16  -7  145.84  74.906   1
   0 -16   8 1845.74 150.125  -1
   0 -16   8 2340.74 216.958   1
   0 -16  -8 2422.71 186.420   1
   0  16   8 2372.96 183.510   1
   0  16  -8 2126.72 155.037   1
   0  16  -8 2290.99 211.389   1
   0 -16   9   89.08  78.661   1
   0 -16   9  160.17  65.269   1
   0 -16  -9   80.88  53.442   1
   0  16   9  146.40  56.696   1
   0  16   9  183.95  80.820   1
   0  16  -9  277.19  58.417   1
   0 -16  10 1491.86 135.763   1
   0 -16  10 1437.73 184.074   1
   0 -16 -10 1731.22 157.916   1
   0 -16 -10 1466.83 175.813   1
   0  16  10 1740.30 175.813   1
   0  16  10 1620.46 142.459   1
   0  16 -10 1875.15 196.840  -1
   0  16 -10 1811.01 139.768   1
   0 -16  11   13.19  51.220   1
   0 -16  11  -44.74  52.691   1
   0 -16 -11   14.14  43.742   1
   0 -16 -11   63.99  71.245   1
   0  16  11   67.96  46.214   1
   0  16  11  112.17  57.760   1
   0  16 -11  -27.65  39.268   1
   0  16 -11   35.73  66.646   1
   0 -16  12  547.87  89.174   1
   0 -16  12  414.89 110.012   1
   0 -16 -12  504.07  90.144   1
   0 -16 -12  659.57 132.478   1
   0  16  12  650.81  87.484   1
   0  16  12  732.79 120.087   1
   0  16 -12  563.20 126.783   1
   0  16 -12  541.30  83.104   1
   0 -16  13  128.03  59.355   1
   0 -16 -13   93.40  77.785   1
   0  16  13   61.89  65.457   1
   0 -16  14  201.28  72.841  -1
   0 -16 -14  214.21  76.283   1
   0 -16 -14  324.47 109.919   1
   0  16  14  225.25  59.011   1
   0  16  14  220.43  72.778   1
   0  16 -14  200.59  87.265   1
   0  16 -14  244.81  67.240   1
   0 -16  15  224.94  67.365   1
   0 -16 -15  143.93  66.083   1
   0 -16 -15  227.10  94.649   1
   0  16  15  171.87  54.568   1
   0  16  15  101.28  62.578   1
   0  16 -15  269.24  89.674   1
   0  16 -15  217.15  54.130   1
   0 -16  16  995.62 117.960   1
   0 -16 -16 1050.37 156.946   1
   0  16  16  888.92 132.666   1
   0  16  16 1112.01 111.765   1
   0  16 -16  845.43 137.516   1
   0  16 -16  951.19  89.080   1
   0 -16  17  230.63  69.118   1
   0 -16 -17  210.79  88.924   1
   0  16  17  399.25  70.244   1
   0  16  17  248.18  87.171   1
   0  16 -17  436.48 105.788   1
   0  16 -17  307.54  59.355   1
   0 -16  18   49.66  60.451   1
   0  16  18  -20.48  44.650   1
   0  16  18  -24.01  41.270   1
   0  16 -18  -47.47  46.934   1
   0  16 -18  -25.15  37.891   1
   0 -16  19   93.99  65.676   1
   0 -16 -19   54.69  77.002   1
   0  16  19  102.78  65.676   1
   0  16  19   76.63  52.597   1
   0  16 -19   14.62  55.069   1
   0  16 -19   69.84  48.216   1
   0 -16  20 2237.48 185.669   1
   0 -16 -20 2157.07 214.643   1
   0  16  20 2902.06 188.454   1
   0  16  20 2721.52 237.171   1
   0  16 -20 2581.97 217.146   1
   0  16 -20 2734.67 166.740   1
   0 -16  21  844.18 124.531   1
   0  16  21 1409.26 123.529   1
   0  16  21 1158.01 163.704   1
   0  16 -21 1410.82 120.463   1
   0 -16  22  119.12  76.658   1
   0 -16 -22  213.99  87.297   1
   0  16  22  309.54  74.186   1
   0  16  22  112.86  77.315   1
   0  16 -22  247.50  70.244   1
   0 -16  23  -15.05  75.344   1
   0 -16 -23   17.43  55.632   1
   0  16  23   -6.18  52.253   1
   0  16  23  157.23  64.549   1
   0  16 -23  -28.91  55.507   1
   0 -17   0  -34.39  48.999   1
   0 -17   0  -60.14  52.440   1
   0  17   0   22.19  49.531   1
   0  17   0   -8.92  34.481   1
   0 -17   1   15.02  46.965   1
   0 -17   1   77.66  61.420  -1
   0 -17  -1   18.09  59.668   1
   0 -17  -1    2.89  48.592  -1
   0  17   1  -20.19  45.713   1
   0  17   1   86.55  45.807   1
   0  17  -1   62.39  55.037   1
   0  17  -1   16.82  39.956   1
   0 -17   2  250.00  92.052   1
   0 -17   2  421.46  92.397   1
   0 -17  -2  359.20  95.338   1
   0 -17  -2  467.46 102.315   1
   0  17   2  435.23  88.329   1
   0  17   2  401.44  88.360   1
   0  17  -2  340.74  69.712   1
   0 -17   3  292.58  91.302   1
   0 -17   3  432.73  95.088   1
   0 -17  -3  371.71 101.846   1
   0 -17  -3  423.65  97.810   1
   0  17   3  407.07  87.484   1
   0  17   3  566.33  95.682   1
   0  17  -3  444.30 103.692   1
   0  17  -3  425.22  75.156   1
   0 -17   4   28.50  56.539   1
   0 -17   4   51.10  54.662   1
   0 -17  -4   79.35  71.120   1
   0 -17  -4  -37.20  43.805   1
   0  17   4   54.69  46.965   1
   0  17   4   54.26  45.807   1
   0  17  -4   26.20  37.641   1
   0  17  -4   72.90  71.026   1
   0 -17   5   18.48  49.249   1
   0 -17  -5   28.02  65.332   1
   0 -17  -5   -0.81  44.994   1
   0  17   5   -0.39  36.859   1
   0  17   5  -42.05  39.612   1
   0  17  -5   29.30  37.641   1
   0 -17   6  293.18 100.407   1
   0 -17   6  488.11  86.984   1
   0 -17  -6  377.35  99.186   1
   0 -17  -6  374.84  87.985   1
   0  17   6  414.89  85.513   1
   0  17   6  428.97  93.085   1
   0  17  -6  409.26 100.845   1
   0  17  -6  491.24  78.254   1
   0 -17   7 2228.41 169.024   1
   0 -17   7 1821.96 194.962   1
   0 -17  -7 2627.97 229.067   1
   0 -17  -7 2139.86 181.633   1
   0  17   7 2235.92 177.878   1
   0  17   7 2642.99 212.390   1
   0  17  -7 2641.42 179.787   1
   0  17  -7 2662.70 231.445   1
   0 -17   8   97.59  60.920   1
   0 -17   8  118.37  74.843   1
   0 -17  -8   29.54  48.592   1
   0 -17  -8   91.65  71.464   1
   0  17   8  152.69  62.797   1
   0  17   8   24.67  42.365   1
   0  17  -8  197.34  49.593   1
   0  17  -8   92.46  72.559   1
   0 -17   9  175.28  78.285   1
   0 -17   9  150.25  59.168  -1
   0 -17  -9  210.86 102.597   1
   0  17   9  222.78  75.501   1
   0  17  -9  175.59  51.783   1
   0  17  -9  196.53  87.828   1
   0 -17  10  876.72 114.424   1
   0 -17 -10  675.22 118.116   1
   0 -17 -10  807.57 154.255   1
   0  17  10 1196.18 125.062   1
   0  17  10 1137.36 146.996  -1
   0  17 -10 1122.65 108.104   1
   0  17 -10 1337.30 168.586   1
   0 -17  11   77.60  62.484   1
   0 -17 -11   42.08  86.796   1
   0 -17 -11   16.96  51.533   1
   0  17  11    3.88  43.992   1
   0  17  11   53.60  46.840   1
   0  17 -11  -15.60  53.661   1
   0  17 -11   16.04  41.521   1
   0 -17 -12  358.89 114.643   1
   0 -17 -12  334.17  81.758   1
   0  17  12  316.33  68.241   1
   0  17  12  352.94  92.741   1
   0  17 -12  336.67  69.180   1
   0  17 -12  428.35 109.606   1
   0 -17  13  194.02  64.174   1
   0 -17 -13   63.52  72.090   1
   0  17  13  189.14  75.156   1
   0  17  13  181.26  55.663   1
   0  17 -13  197.72  75.532   1
   0  17 -13  175.12  49.687   1
   0 -17  14  204.32  74.468   1
   0 -17 -14  368.27 108.198   1
   0  17  14  296.25  90.394   1
   0  17  14  372.97  68.961   1
   0  17 -14  259.10  53.536   1
   0 -17  15 3056.94 203.942   1
   0 -17 -15 2992.49 265.895   1
   0  17  15 3124.21 191.739   1
   0  17 -15 3157.07 180.632   1
   0  17 -15 2581.66 223.592   1
   0 -17  16  188.49  62.171   1
   0 -17 -16   95.46  93.148   1
   0  17  16  251.16  66.489   1
   0  17  16  217.08  81.070   1
   0  17 -16  215.96  55.726   1
   0  17 -16  196.12  79.912   1
   0 -17  17  319.77  85.012   1
   0 -17 -17  271.93  99.875   1
   0  17  17  212.80  80.976   1
   0  17  17  472.47  82.415   1
   0  17 -17  245.37  82.478   1
   0 -17  18   17.46  61.827   1
   0 -17 -18    8.02  62.578   1
   0  17  18   13.44  55.037   1
   0  17  18   99.94  58.041   1
   0  17 -18    6.31  47.403   1
   0  17 -18   50.59  54.693   1
   0 -17  19  204.57  71.589   1
   0 -17 -19  163.02  75.813   1
   0  17  19  255.41  73.216   1
   0  17  19   96.59  63.798   1
   0  17 -19  123.84  60.419   1
   0 -17  20    7.21  62.891   1
   0 -17 -20  -75.13  53.536   1
   0  17  20  -31.04  62.578   1
   0  17  20  -41.71  48.123   1
   0  17 -20   58.89  58.698   1
   0 -18   0  595.12 123.592   1
   0 -18   0  882.66 128.629   1
   0  18   0  728.72 118.711   1
   0  18   0 1141.11 124.343   1
   0 -18   1 1739.36 167.522   1
   0 -18   1 1801.00 189.362   1
   0 -18  -1 1657.70 185.857   1
   0 -18  -1 1904.25 182.603  -1
   0  18   1 2286.29 197.966   1
   0  18   1 2112.33 174.468   1
   0  18  -1 2132.66 171.902   1
   0  18  -1 2212.45 202.346   1
   0 -18   2  -12.26  51.533   1
   0 -18   2   19.45  63.267   1
   0 -18  -2   42.90  53.942   1
   0 -18  -2  -80.04  52.722   1
   0  18   2  -25.48  35.732   1
   0  18   2  -35.86  43.273   1
   0  18  -2   12.88  33.823   1
   0  18  -2   15.80  51.690   1
   0 -18   3   33.39  53.348   1
   0 -18   3   -4.33  54.130  -1
   0 -18  -3   -0.25  56.039   1
   0 -18  -3  -30.61  56.445   1
   0  18   3  -28.25  43.304   1
   0  18   3   19.50  39.111   1
   0  18  -3   51.78  39.205   1
   0 -18   4   53.19  56.383   1
   0 -18   4   26.21  53.536   1
   0 -18  -4   56.23  54.380   1
   0 -18  -4   49.62  66.364   1
   0  18   4   88.64  57.854   1
   0  18   4   90.83  54.975  -1
   0  18  -4    4.92  35.513   1
   0  18  -4   13.60  79.036   1
   0 -18   5  297.59  76.846   1
   0 -18  -5  230.85  77.691   1
   0 -18  -5  239.71  96.808   1
   0  18   5  320.71  81.289   1
   0  18   5  453.69  94.211   1
   0  18  -5  279.10  99.061   1
   0  18  -5  448.69  77.409   1
   0 -18   6   89.89  56.445   1
   0 -18  -6  129.76  63.986   1
   0 -18  -6  -99.22  62.390   1
   0  18   6   61.48  54.224   1
   0  18   6   44.59  50.876   1
   0  18  -6  109.39  46.965   1
   0  18  -6  -20.67  62.359   1
   0 -18   7  121.03  61.045   1
   0 -18  -7   54.82  58.323   1
   0 -18  -7  -29.30  59.668   1
   0  18   7   13.78  51.252   1
   0  18   7   36.98  45.275   1
   0  18  -7  174.50  76.189   1
   0  18  -7  121.31  48.717   1
   0 -18  -8  344.18  86.420   1
   0 -18  -8  196.21  77.941   1
   0  18   8  331.66  75.970   1
   0  18   8  375.16  87.641   1
   0  18  -8  347.62  99.843   1
   0 -18   9 1075.72 127.816   1
   0 -18  -9  989.05 143.335   1
   0  18   9 1049.44 133.667   1
   0  18   9 1205.88 126.377  -1
   0  18  -9 1128.91 113.736   1
   0  18  -9  938.05 148.811   1
   0 -18  10  -60.95  53.817   1
   0 -18 -10  -20.37  63.798  -1
   0  18  10   29.87  45.682   1
   0  18  10   38.02  51.596   1
   0  18 -10  -59.86  52.972   1
   0  18 -10   18.11  43.711   1
   0 -18  11  133.67  65.519   1
   0 -18 -11   81.29 101.032   1
   0  18  11  166.83  73.373   1
   0  18  11  153.97  58.636   1
   0  18 -11  307.79  65.801   1
   0 -18  12  153.38  69.775   1
   0  18  12  305.79  69.743   1
   0  18 -12  238.20  83.198   1
   0  18 -12  217.68  57.854   1
   0 -18 -13  395.18 100.657   1
   0  18  13  293.80  83.010  -1
   0  18  13  309.17  71.683   1
   0  18 -13  461.20  75.594   1
   0  18 -13  433.04 103.598   1
   0 -18  14   45.53  53.004   1
   0 -18 -14  -81.32  52.284   1
   0  18  14  -14.55  45.557   1
   0  18  14   42.87  46.558   1
   0  18 -14   64.27  49.093   1
   0  18 -14   26.05  61.389   1
   0 -18 -15  250.44  85.357   1
   0  18  15  211.89  75.688   1
   0  18 -15  293.59  78.379   1
   0  18 -15  231.57  80.632   1
   0 -18  16  503.13  92.209   1
   0  18  16  577.60  94.243   1
   0  18  16  566.65 106.164   1
   0  18 -16  831.04 105.538   1
   0 -18  17  -31.45  58.949   1
   0  18  17  -32.26  45.901   1
   0  18  17   44.59  54.818   1
   0  18 -17   46.62  56.195   1
   0 -19   0   16.57  62.672   1
   0  19   0    5.28  49.781   1
   0 -19  -1  -77.28  57.228   1
   0  19   1  -17.78  45.995   1
   0  19   1   -3.40  32.071   1
   0  19  -1  110.04  61.671   1
   0 -19  -2  157.98  81.133   1
   0  19   2  234.51  76.690   1
   0  19   2  155.63  55.945   1
   0  19  -2  145.84  73.592   1
   0 -19  -3  785.04 127.284   1
   0  19   3  532.23  98.905   1
   0  19   3  657.07 105.131   1
   0  19  -3  461.83 105.663   1
   0  19  -3  712.45  91.145   1
   0 -19   4 2047.24 178.755   1
   0 -19  -4 1673.97 176.783   1
   0  19   4 2017.83 178.097   1
   0  19  -4 1932.41 187.077   1
   0  19  -4 2276.59 162.672   1
   0 -19   5   11.72  49.093   1
   0 -19  -5   82.79  69.274   1
   0  19   5   53.25  49.218   1
   0  19  -5   96.43  82.728   1
   0  19  -5   -3.81  33.041   1
   0 -19   6 1384.85 145.213   1
   0  19   6 1632.04 152.816  -1
   0  19  -6 1526.59 129.505   1
   0  19  -6 1086.04 162.390  -1
   0 -19   7  642.36 109.825   1
   0  19   7  556.32  95.807   1
   0  19   7  496.56  91.614   1
   0  19  -7  590.42  83.949   1
   0 -19   8    3.79  50.250   1
   0  19   8   10.44  41.145   1
   0  19   8   49.09  48.310   1
   0  19  -8   34.61  51.877  -1
   0  19  -8  -11.54  35.012   1
   0 -19   9   60.54  62.203   1
   0  19   9  -32.85  41.740   1
   0  19   9    3.10  42.522   1
   0  19  -9   12.31  58.323   1
   0  19  -9   79.19  51.846   1
   0 -19  10  154.16  68.899   1
   0  19  10   39.30  41.239   1
   0  19  10   55.01  46.589   1
   0  19 -10   51.75  59.793   1
   0  19 -10   -9.12  52.503   1
   0 -19  11  479.04  95.776   1
   0  19 -11  310.61  84.606   1
   0  19 -11  424.28  87.922   1
   0  19 -12   88.36  55.820   1
   0  19 -12  101.22  61.859   1
   1   0 -36 1582.29 137.922   1
  -1   0  36 1492.18 138.611   1
   1   0 -35  -31.10  47.528   1
  -1   0  35   23.74  56.727   1
  -1   0  34   21.50  39.237   1
   1   0 -33    5.44  44.462   1
  -1   0  33   32.57  55.037   1
  -1   0  33   -1.51  34.168   1
   1   0 -32 1279.41 115.801   1
  -1   0  32  887.98 117.522   1
  -1   0  32 1154.25 107.853   1
   1   0 -31   87.08  59.887   1
  -1   0  31   87.33  51.252   1
  -1   0  31   25.60  45.181   1
   1   0 -30 8091.36 359.824   1
  -1   0  30 8229.03 371.714   1
  -1   0  30 7709.63 372.027   1
   1   0 -29  130.63  57.634   1
   1   0 -29   50.28  49.280   1
  -1   0  29   15.26  40.175   1
  -1   0  29   20.89  53.504   1
   1   0 -28  16020. 620.462   1
   1   0 -28  15620. 635.168   1
  -1   0  28  16442. 669.586   1
  -1   0  28  15945. 628.911   1
   1   0 -27   44.71  41.208   1
   1   0 -27   -0.38  46.496   1
  -1   0  27   55.29  39.049   1
  -1   0  27   -7.30  37.766   1
   1   0 -26 3341.67 181.070   1
   1   0 -26 3732.79 214.800   1
  -1   0  26 3610.76 194.493   1
  -1   0  26 3382.35 211.671   1
   1   0 -25   44.62  41.583   1
   1   0 -25   -4.41  41.083   1
  -1   0  25   32.70  31.852   1
  -1   0  25   -5.54  41.333   1
   1   0 -24  18263. 679.599   1
  -1   0  24  17350. 693.366   1
  -1   0  24  17331. 661.138   1
   1   0 -23   14.50  38.955   1
   1   0 -23  -15.08  32.478   1
  -1   0  23   10.76  28.889   1
  -1   0  23  -26.09  39.299   1
   1   0 -22 9177.09 367.334   1
  -1   0  22 8435.54 382.040   1
   1   0 -21   -7.64  31.145   1
   1   0 -21  -25.07  28.727   1
  -1   0  21  -14.18  29.474  -1
  -1   0  21  -24.82  33.041   1
   1   0 -20 1374.84 114.800   1
   1   0 -20 1460.57  98.342   1
  -1   0  20 1358.57  97.121   1
  -1   0  20 1460.57 125.970   1
   1   0 -19   32.63  27.281   1
   1   0 -19  160.73  47.997   1
  -1   0  19  130.63  35.232   1
  -1   0  19   28.95  37.735  -1
   1   0 -18  29959. 1062.89   1
   1   0 -18  29215. 1081.35   1
  -1   0  18  30325. 1083.23   1
  -1   0  18  29941. 1102.94   1
   1   0 -17   68.18  38.454   1
   1   0 -17   30.78  29.581   1
  -1   0  17   40.39  24.283   1
  -1   0  17   29.58  38.392   1
   1   0 -16  16108. 586.357   1
   1   0 -16  19099. 732.164   1
  -1   0  16  18110. 662.077   1
  -1   0  16  17628. 676.157   1
   1   0 -15   87.61  26.865   1
  -1   0  15  122.09  40.551  -1
   1   0 -14  13964. 546.620   1
   1   0 -14  14765. 539.424   1
  -1   0  14  14828. 543.804   1
  -1   0  14  14962. 576.658   1
   1   0 -13   87.61  35.951   1
  -1   0  13   42.46  21.011   1
  -1   0  13   45.02  35.106   1
   1   0 -12 193304. 6605.12   1
  -1   0  12 192490. 6542.55   1
   1   0 -11  111.30  24.671   1
   1   0 -11   74.72  30.813   1
  -1   0  11   36.64  18.232   1
  -1   0  11   56.79  37.766   1
   1   0 -10  690.24  62.203   1
   1   0 -10  510.64  40.613   1
  -1   0  10  607.63  43.554   1
  -1   0  10  709.32  65.895   1
   1   0  -9  128.13  22.766   1
   1   0  -9   65.11  26.161   1
  -1   0   9  106.38  36.483   1
  -1   0   9   44.56  15.291   1
   1   0  -8  96808. 3319.77   1
   1   0  -8  98154. 3341.67   1
  -1   0   8 101940. 3469.96   1
  -1   0   8  97966. 3354.19   1
   1   0  -7  199.72  31.123   1
  -1   0   7  260.17  25.429   1
  -1   0   7  176.56  37.297   1
   1   0  -6 532853.  18029.   1
   1   0  -6 499061.  16905.   1
  -1   0   6 570713.  19334.   1
   1   0  -5   11.30   9.302   1
  -1   0   5   20.55   9.262   1
  -1   0   5  -13.14  19.609   1
   1   0  -4 361389.  12225.   1
  -1   0   4 357634.  12103.   1
  -1   0   4 334793.  11342.   1
   1   0  -3   52.44  10.961   1
  -1   0   3   30.26   9.227   1
   1   0  -2  82009. 2784.73   1
  -1   0   2  89643. 3043.49   1
  -1   0   2  82353. 2795.37  -1
   1   0  -1    4.05   3.755   1
   1   0  -1    9.76   5.144   1
  -1   0   1    5.63   3.942   1
  -1   0   1   15.05   5.713   1
   1   0   0 1183.67  50.751   1
   1   0   0 1218.71  51.408   1
  -1   0   0 1185.23  50.907   1
  -1   0   0 1146.74  49.468   1
  -1   0  -1   22.07   6.308   1
  -1   0  -1   26.41   6.439   1
   1   0   2  11264. 392.052   1
  -1   0  -2  10557. 372.653   1
   1   0   3   20.06   8.642   1
   1   0   3   15.25  10.329   1
  -1   0  -3   18.21  12.694   1
   1   0   4 343554.  11624.   1
  -1   0  -4 340738.  11536.   1
  -1   0  -4 330100.  11183.   1
   1   0   5   25.78  15.316   1
   1   0   5   25.03  12.609   1
  -1   0  -5   27.18  12.015   1
   1   0   6  93617. 3200.87   1
  -1   0  -6  95619. 3250.94   1
   1   0   7   14.73  19.196   1
  -1   0  -7   18.09  13.802   1
  -1   0  -7   -7.21   7.566   1
   1   0   8  98498. 3357.32   1
   1   0   8 102128. 3498.12   1
  -1   0  -8 102941. 3504.38   1
   1   0   9   25.48  16.017   1
   1   0   9   57.60  27.315   1
  -1   0  -9  -31.35 143.554   1
  -1   0  -9   88.05  20.375   1
   1   0  10 6677.09 258.041   1
   1   0  10 6217.14 262.484  -1
  -1   0 -10 6658.32 255.350   1
   1   0  11   -0.49  17.922   1
   1   0  11   16.63  22.616   1
  -1   0 -11   19.97  19.030   1
  -1   0 -11  -17.47  23.251   1
   1   0  12  24402. 889.549   1
   1   0  12  25657. 906.758   1
  -1   0 -12  23242. 859.824   1
  -1   0 -12  25929. 913.328   1
   1   0  13  106.29  26.558   1
   1   0  13   88.27  36.546  -1
  -1   0 -13  205.23  55.350   1
  -1   0 -13   37.05  23.492   1
   1   0  14  16571. 604.192   1
   1   0  14  14978. 576.971   1
  -1   0 -14  16492. 599.812   1
  -1   0 -14  16155. 632.665   1
   1   0  15  130.16  38.986   1
  -1   0 -15   95.93  27.841   1
   1   0  16  13914. 548.185   1
  -1   0 -16  14709. 545.369   1
   1   0  17   48.28  34.574   1
  -1   0 -17    2.60  23.783   1
   1   0  18  40770. 1465.58   1
  -1   0 -18  41427. 1456.51   1
   1   0  20 116427. 4033.16   1
  -1   0 -20 115488. 3967.46   1
   1   0  21    7.78  43.711   1
  -1   0 -21  -19.58  33.542   1
   1   0  22   97.81  45.463   1
  -1   0 -22  199.06  54.474   1
   1   0  23  -17.87  44.211   1
  -1   0 -23  107.29  48.592   1
   1   0  24  336.36  70.745   1
  -1   0 -24  353.88  64.831   1
   1   0  25   27.01  35.982   1
   1   0  26  23041. 856.069   1
   1   0  26  22115. 858.885   1
  -1   0 -26  23692. 893.616   1
   1   0  27  -33.48  40.050   1
  -1   0 -27  -27.68  41.302   1
   1   0  28 1607.95 140.707   1
   1   0  28 1251.25 107.666   1
  -1   0 -28 1327.91 113.204   1
   1   0  29    8.13  14.014   1
   1   0  29   14.74  42.678   1
  -1   0 -29   29.11  38.392   1
   1   0  30 1303.19 133.792   1
  -1   0 -30 1310.07 116.521   1
   1   0  31    7.52  44.556   1
   1   0  31  -67.24  42.741   1
  -1   0 -31  -22.66  38.767   1
   1   0  32  126.94  67.021   1
   1   0  32  117.02  43.085   1
  -1   0 -32   63.08  53.160   1
   1   0  33  -26.49  43.899   1
   1   0  33   58.51  38.454   1
  -1   0 -33  -20.55  40.332   1
   1   0  34 6539.42 327.597   1
   1   0  34 6592.61 311.796   1
  -1   0 -34 6971.21 334.167   1
   1   0  35   54.97  54.599   1
  -1   0 -35   65.96  48.154   1
   1  -1 -36  902.38 106.758   1
  -1  -1  36 1227.16 129.443   1
   1   1 -36  841.99 106.007   1
  -1   1  36  978.10 111.452   1
   1  -1 -35 8970.58 407.384   1
  -1  -1  35 8676.46 406.758   1
   1   1 -35 8613.88 377.972   1
  -1   1  35 8857.94 413.329  -1
  -1  -1  34  225.63  60.138   1
  -1  -1  34  219.62  77.972   1
   1   1 -34  209.45  67.240   1
  -1   1  34  206.38  61.984   1
   1  -1 -33 1614.52 134.981   1
  -1  -1  33 1533.16 127.597   1
  -1  -1  33 1530.35 142.428   1
   1   1 -33 1452.75 121.621   1
  -1   1  33 1505.63 124.531   1
  -1   1  33 1289.11 132.290   1
   1  -1 -32 1327.28 117.584  -1
  -1  -1  32 1207.76 114.174   1
  -1  -1  32 1408.01 136.733   1
   1   1 -32 1382.66 116.833   1
  -1   1  32 1445.87 135.482   1
   1  -1 -31  18104. 707.446   1
  -1  -1  31  18886. 759.073   1
  -1  -1  31  18085. 719.649   1
   1   1 -31  18611. 712.139  -1
  -1   1  31  18930. 758.447   1
  -1   1  31  17941. 696.808   1
   1  -1 -30 8748.43 384.543   1
  -1  -1  30 9577.59 423.341   1
  -1  -1  30 8976.84 428.660   1
   1   1 -30 9571.33 408.010   1
  -1   1  30 9017.51 389.236   1
  -1   1  30 9311.63 427.409  -1
   1  -1 -29  15300. 604.505   1
   1  -1 -29  16180. 658.009   1
  -1  -1  29  15034. 624.843   1
  -1  -1  29  15645. 635.168   1
   1   1 -29  16342. 626.094   1
  -1   1  29  15156. 622.653   1
  -1   1  29  15820. 622.653   1
   1  -1 -28 1465.27 125.657   1
   1  -1 -28 1817.27 136.733   1
  -1  -1  28 1492.18 121.965   1
  -1  -1  28 1598.56 141.114   1
   1   1 -28 1735.61 138.798   1
   1   1 -28 1510.32 110.419   1
  -1   1  28 1561.01 136.295   1
  -1   1  28 1732.79 127.002   1
   1  -1 -27 1307.57 113.141   1
   1  -1 -27 1310.07 119.900   1
  -1  -1  27 1440.55 122.935   1
  -1  -1  27 1403.94 130.820   1
   1   1 -27 1257.51  99.312   1
   1   1 -27 1284.42 118.460   1
  -1   1  27 1310.39 127.221   1
  -1   1  27 1457.76 112.672   1
   1  -1 -26 1830.10 141.990   1
  -1  -1  26 1759.07 133.636   1
  -1  -1  26 2043.18 156.946   1
   1   1 -26 1765.96 139.862   1
   1   1 -26 1939.92 124.405   1
  -1   1  26 1791.93 124.437   1
   1  -1 -25   19.46  37.297   1
   1  -1 -25   -5.89  43.116  -1
  -1  -1  25  -11.58  46.558   1
  -1  -1  25   43.87  39.612   1
   1   1 -25  -21.55  36.483   1
   1   1 -25   35.58  38.360   1
  -1   1  25    2.85  46.370   1
  -1   1  25   -6.40  34.324   1
   1  -1 -24 8022.52 341.990   1
   1  -1 -24 8457.44 388.297   1
  -1  -1  24 8119.52 355.444   1
  -1  -1  24 8175.84 381.101   1
   1   1 -24 8385.47 344.493   1
   1   1 -24 8679.59 392.365   1
  -1   1  24 8479.34 355.757   1
  -1   1  24 7822.27 363.266   1
   1  -1 -23 1788.80 138.642   1
   1  -1 -23 1624.84 111.076   1
  -1  -1  23 1893.30 146.464   1
  -1  -1  23 1717.14 121.746   1
   1   1 -23 1570.40 106.508   1
   1   1 -23 1923.03 143.617   1
  -1   1  23 1547.56 103.317   1
  -1   1  23 1427.09 125.188   1
   1  -1 -22  536.92  62.046   1
  -1  -1  22  490.93  79.881   1
   1   1 -22  549.44  62.672   1
  -1   1  22  771.59  90.269   1
   1  -1 -21    7.32  31.539   1
   1  -1 -21   -9.69  38.267   1
  -1  -1  21   69.34  40.770   1
  -1  -1  21   71.93  50.594   1
   1   1 -21    3.61  31.602   1
   1   1 -21   71.46  37.359   1
  -1   1  21   29.85  42.897   1
  -1   1  21   17.95  26.624   1
   1  -1 -20  994.05 101.377   1
  -1  -1  20  820.09  93.367   1
   1   1 -20 1175.53 104.631   1
   1   1 -20  928.66  74.843   1
  -1   1  20 1048.81  78.129   1
   1  -1 -19 4824.78 247.403   1
   1  -1 -19 4740.30 210.200   1
  -1  -1  19 5272.21 262.547   1
   1   1 -19 4593.24 235.482   1
   1   1 -19 4906.13 216.458   1
  -1   1  19 5050.06 250.845   1
  -1   1  19 4734.04 207.885   1
   1  -1 -18  24671. 926.470   1
   1  -1 -18  24434. 876.407   1
  -1  -1  18  23695. 891.113   1
   1   1 -18  24118. 924.279   1
   1   1 -18  24359. 874.843  -1
  -1   1  18  23886. 894.868   1
  -1   1  18  25075. 897.058   1
   1  -1 -17 4464.95 229.662   1
   1  -1 -17 5021.90 214.862   1
  -1  -1  17 5175.21 253.598   1
  -1  -1  17 4799.74 218.617   1
   1   1 -17 4821.65 208.542   1
  -1   1  17 5081.35 214.893   1
  -1   1  17 5497.49 262.328   1
   1  -1 -16   88.20  41.552   1
   1  -1 -16   97.68  30.485   1
  -1  -1  16   77.69  50.313   1
  -1  -1  16   70.87  29.574   1
   1   1 -16   96.59  30.488   1
  -1   1  16  106.57  27.196   1
  -1   1  16   96.68  40.300   1
   1  -1 -14  19252. 729.036   1
   1  -1 -14  19449. 697.434   1
  -1  -1  14  19459. 711.827   1
  -1  -1  14  20660. 769.398   1
   1   1 -14  20275. 725.907   1
   1   1 -14  20203. 755.631   1
  -1   1  14  19665. 704.630   1
  -1   1  14  19168. 719.649   1
   1  -1 -13  51909. 1830.41   1
   1  -1 -13  52002. 1795.05   1
  -1  -1  13  47528. 1668.96   1
  -1  -1  13  47372. 1653.00   1
   1   1 -13  49718. 1754.07   1
   1   1 -13  50156. 1733.42   1
  -1   1  13  51439. 1776.28   1
  -1   1  13  55507. 1945.24   1
   1  -1 -12  60231. 2105.76   1
  -1  -1  12  57353. 1987.48   1
   1   1 -12  63267. 2204.00   1
  -1   1  12  61483. 2113.26   1
   1  -1 -11  21915. 803.191   1
   1  -1 -11  22994. 808.510   1
  -1  -1  11  22184. 796.620   1
  -1  -1  11  23492. 858.885   1
   1   1 -11  21392. 780.663   1
   1   1 -11  22888. 806.633   1
  -1   1  11  24409. 882.665   1
  -1   1  11  21990. 773.466   1
   1  -1 -10  65238. 2234.35   1
   1  -1 -10  60138. 2087.29   1
  -1  -1  10  61859. 2134.85   1
  -1  -1  10  66489. 2309.13   1
   1   1 -10  62578. 2145.18  -1
   1   1 -10  64080. 2220.27   1
  -1   1  10  65551. 2268.46  -1
  -1   1  10  61796. 2117.96   1
   1  -1  -9  35325. 1244.68   1
   1  -1  -9  35294. 1219.34   1
  -1  -1   9  34230. 1198.68   1
  -1  -1   9  37203. 1313.20   1
   1   1  -9  36076. 1270.96   1
   1   1  -9  35106. 1214.02   1
  -1   1   9  31255. 1103.57   1
  -1   1   9  34700. 1199.00   1
   1  -1  -8  59449. 2054.13   1
   1  -1  -8  61045. 2086.67   1
  -1  -1   8  59418. 2056.63   1
   1   1  -8  60513. 2070.40   1
   1   1  -8  56039. 1941.49   1
  -1   1   8  61170. 2108.57   1
  -1   1   8  59449. 2032.23  -1
   1  -1  -7 497809.  16849.   1
  -1  -1   7 507196.  17193.   1
   1   1  -7 462453.  15670.   1
   1   1  -7 489048.  16561.   1
  -1   1   7 481852.  16330.   1
   1  -1  -6  27960. 962.452   1
   1  -1  -6  27084. 947.120   1
  -1  -1   6  31095. 1087.61   1
  -1   1   6  27159. 934.918   1
  -1   1   6  23955. 837.922   1
   1  -1  -5  60607. 2063.20   1
  -1  -1   5  62265. 2134.54   1
   1   1  -5  59606. 2051.31   1
   1   1  -5  60044. 2055.07   1
  -1   1   5  56133. 1921.46   1
  -1   1   5  56007. 1907.38   1
   1  -1  -4  14136. 489.048   1
   1  -1  -4  14549. 511.576   1
  -1  -1   4  14052. 508.760   1
  -1  -1   4  15422. 547.872   1
   1   1  -4  15088. 535.669   1
   1   1  -4  15038. 543.178   1
  -1   1   4  13658. 472.152  -1
  -1   1   4  13820. 487.171   1
   1  -1  -3  23417. 805.381   1
  -1  -1   3  22375. 789.111   1
  -1  -1   3  21395. 749.999   1
   1   1  -3  22200. 783.479   1
   1   1  -3  21633. 757.509   1
  -1   1   3  20798. 710.575   1
   1  -1  -2  13589. 464.330   1
   1  -1  -2  14393. 494.993   1
  -1  -1   2  14581. 523.466   1
   1   1  -2  14490. 520.650   1
  -1   1   2  13992. 480.913   1
  -1   1   2  13245. 452.127   1
   1  -1  -1 681476.  23082.   1
   1  -1  -1 731852.  24797.   1
  -1  -1   0 5694.61 218.398   1
  -1   1   0 5341.05 184.574   1
  -1   1   0 5560.07 190.613   1
   1  -1   1 199155. 6739.67   1
   1  -1   1 184105. 6232.78   1
  -1  -1  -1 196120. 6661.44  -1
  -1   1  -1 189017. 6395.49   1
  -1   1  -1 202628. 6861.70   1
   1  -1   2 243554. 8241.54   1
   1  -1   2 235732. 7984.97   1
  -1  -1  -2 255350. 8660.82   1
  -1  -1  -2 245682. 8335.41   1
   1   1   2 246808. 8372.96   1
  -1   1  -2 261326. 8851.68   1
   1  -1   3 245651. 8316.64   1
   1  -1   3 252503. 8554.43   1
  -1  -1  -3 268773. 9117.64   1
  -1  -1  -3 251064. 8516.89   1
   1   1   3 253692. 8607.63   1
  -1   1  -3 244774. 8297.86   1
  -1   1  -3 247903. 8391.73   1
   1  -1   4 112641. 3832.91  -1
   1  -1   4 108417. 3679.60   1
  -1  -1  -4 106226. 3620.15   1
  -1  -1  -4 114143. 3886.10   1
   1   1   4 112171. 3823.53   1
  -1   1  -4 109731. 3739.04   1
  -1   1  -4 107666. 3654.56   1
   1  -1   5  92710. 3150.81   1
   1  -1   5  94962. 3241.55   1
  -1  -1  -5  90989. 3108.88   1
  -1  -1  -5  91865. 3138.29   1
   1   1   5  87797. 2999.68   1
  -1   1  -5  90613. 3079.78   1
  -1   1  -5  93241. 3185.23   1
   1  -1   6  63798. 2191.80   1
  -1  -1  -6  58323. 2007.82  -1
  -1  -1  -6  63360. 2175.84   1
   1   1   6  62015. 2130.47   1
  -1   1  -6  59387. 2027.53   1
   1  -1   7 261326. 8873.58   1
   1  -1   7 263892. 8942.42   1
  -1  -1  -7 282196. 9583.84   1
  -1  -1  -7 260888. 8854.81   1
   1   1   7 279568. 9477.46   1
   1   1   7 289487. 9824.77   1
  -1   1  -7 264205. 8979.97   1
  -1   1  -7 258761. 8770.33   1
   1  -1   8 143085. 4884.23  -1
   1  -1   8 142710. 4849.81   1
  -1  -1  -8 145119. 4953.06   1
  -1  -1  -8 142647. 4859.19   1
   1   1   8 151971. 5181.47   1
   1   1   8 151032. 5134.54  -1
  -1   1  -8 147872. 5053.19   1
  -1   1  -8 144493. 4912.39   1
   1  -1   9 6673.96 274.280   1
   1  -1   9 6326.65 241.427   1
  -1  -1  -9 5610.13 233.229   1
  -1  -1  -9 6070.08 241.646   1
   1   1   9 6686.48 256.696   1
   1   1   9 6101.37 251.220   1
  -1   1  -9 7133.91 297.215   1
  -1   1  -9 6320.39 241.552   1
   1  -1  10  114.52  22.093   1
   1  -1  10  194.34  38.517   1
  -1  -1 -10  136.14  36.765   1
  -1  -1 -10  130.01  28.407   1
   1   1  10   99.91  24.017   1
   1   1  10  146.81  33.511   1
  -1   1 -10   87.20  20.873   1
  -1   1 -10   48.84  31.633   1
   1  -1  11 4245.93 175.031   1
  -1  -1 -11 3998.74 190.050   1
   1   1  11 4167.71 175.845  -1
  -1   1 -11 4127.03 203.379   1
   1  -1  12  55914. 1926.78  -1
   1  -1  12  56226. 1966.21   1
  -1  -1 -12  60670. 2116.71   1
  -1  -1 -12  59199. 2051.62   1
   1   1  12  57603. 1986.54   1
   1   1  12  58917. 2053.50   1
  -1   1 -12  56727. 1953.69   1
  -1   1 -12  56821. 1998.43   1
   1  -1  13  40613. 1444.93   1
   1  -1  13  39205. 1364.52   1
  -1  -1 -13  42647. 1509.70   1
  -1  -1 -13  41552. 1458.70   1
   1   1  13  40676. 1415.52   1
   1   1  13  41051. 1454.32   1
  -1   1 -13  40676. 1414.89   1
  -1   1 -13  37078. 1330.72   1
   1  -1  14 3541.92 185.075   1
  -1  -1 -14 3432.41 167.459   1
   1   1  14 3551.31 180.569  -1
  -1   1 -14 3423.03 155.256   1
   1  -1  15  18789. 713.704   1
  -1  -1 -15  18573. 686.795   1
   1   1  15  19374. 728.723   1
   1   1  15  18138. 657.071   1
  -1   1 -15  18198. 659.261   1
  -1   1 -15  17594. 679.912   1
   1  -1  16  73842. 2581.97   1
  -1  -1 -16  76815. 2660.20   1
  -1  -1 -16  68742. 2415.52   1
   1   1  16  72997. 2516.27  -1
   1   1  16  78160. 2722.78   1
  -1   1 -16  74124. 2553.19   1
  -1   1 -16  77722. 2728.09   1
   1  -1  17  27900. 1032.23   1
  -1  -1 -17  31211. 1122.97   1
  -1  -1 -17  29352. 1088.55   1
   1   1  17  30820. 1093.87   1
   1   1  17  29434. 1078.53  -1
  -1   1 -17  30347. 1075.72  -1
   1  -1  18  10854. 456.508   1
  -1  -1 -18  11042. 443.366   1
  -1  -1 -18  10300. 445.556   1
   1   1  18  10998. 454.630   1
  -1   1 -18  10607. 408.010   1
  -1  -1 -19 4759.07 253.410   1
   1   1  19 4402.37 199.124   1
   1  -1  20  427.41  71.183   1
  -1  -1 -20  417.71  59.887   1
  -1  -1 -20  415.52  77.472   1
   1   1  20  461.20  52.534   1
   1   1  20  580.10  76.032   1
  -1   1 -20  530.98  60.419   1
   1  -1  21  14371. 582.603   1
  -1  -1 -21  14837. 578.535   1
  -1  -1 -21  15732. 642.052   1
   1   1  21  15479. 579.474   1
   1   1  21  14947. 595.744   1
  -1   1 -21  15447. 581.038   1
   1  -1  22 7622.02 350.438   1
  -1  -1 -22 6889.86 336.983   1
  -1  -1 -22 6936.79 311.013  -1
   1   1  22 7252.81 300.782   1
   1   1  22 7690.86 353.880   1
  -1   1 -22 7681.47 320.087   1
   1  -1  23  623.90  87.484   1
  -1  -1 -23  605.44  88.736   1
  -1  -1 -23  648.62  76.627   1
   1   1  23  593.55  88.830   1
   1   1  23  599.81  61.514   1
  -1   1 -23  453.69  64.612   1
   1  -1  24 5607.00 286.045   1
  -1  -1 -24 5613.26 289.956   1
  -1  -1 -24 5841.67 276.814   1
   1   1  24 6142.05 303.410   1
   1   1  24 5982.47 259.574   1
  -1   1 -24 5835.41 260.544   1
  -1  -1 -25 1360.76 126.439   1
   1   1  25 1309.14  94.681   1
   1  -1  26 8532.53 393.304   1
  -1  -1 -26 9011.25 410.513   1
  -1  -1 -26 8901.74 391.113   1
   1   1  26 9189.60 373.905   1
   1   1  26 9117.64 412.390   1
  -1   1 -26 9205.25 390.175   1
   1  -1  27 3789.11 225.094   1
  -1  -1 -27 3804.75 212.453   1
   1   1  27 4264.70 241.708   1
  -1   1 -27 4414.89 228.661   1
   1  -1  28  317.58  73.999  -1
  -1  -1 -28  269.65  64.831   1
  -1  -1 -28  294.09  69.211   1
   1   1  28  314.46  59.074   1
   1   1  28  373.28  78.317   1
  -1   1 -28  441.18  73.654   1
   1  -1  29   12.61  47.747   1
  -1  -1 -29   23.01  49.781   1
   1   1  29   12.42  39.862   1
   1   1  29   -7.62  52.253   1
  -1   1 -29  -14.49  46.402   1
   1  -1  30 4127.03 242.209   1
  -1  -1 -30 4211.51 234.981   1
   1   1  30 3995.62 240.769   1
   1   1  30 4383.60 221.933   1
  -1   1 -30 4712.14 242.897   1
   1  -1  31 5966.83 309.449   1
  -1  -1 -31 6408.00 316.645   1
   1   1  31 5916.77 307.384   1
   1   1  31 6095.11 290.832   1
  -1   1 -31 6110.76 294.900   1
   1  -1  32 2533.79 181.414   1
  -1  -1 -32 2671.77 180.851   1
   1   1  32 2428.66 176.877   1
   1   1  32 2451.81 151.877   1
  -1   1 -32 2548.81 166.176   1
   1  -1  33 6020.02 313.204   1
  -1  -1 -33 6680.22 330.726   1
   1   1  33 6833.53 342.615   1
   1   1  33 6085.73 284.042   1
  -1   1 -33 6608.25 315.707   1
   1  -1  34  489.05  91.302   1
  -1  -1 -34  481.54  84.668   1
   1   1  34  561.33  73.435   1
   1   1  34  448.37  88.548   1
  -1   1 -34  473.09  81.195   1
   1  -1  35 1128.60 121.808   1
  -1  -1 -35 1194.93 122.246   1
   1   1  35 1107.95 122.372   1
  -1   1 -35 1259.07 122.403   1
   1  -2 -36  338.23  79.287   1
  -1  -2  36  314.77  83.761   1
   1   2 -36  300.69  76.408   1
  -1   2  36  310.89  82.228   1
   1  -2 -35  208.26  66.208   1
  -1  -2  35  326.66  81.101   1
   1   2 -35  244.24  69.931   1
  -1   2  35  306.98  75.062   1
   1   2 -34  868.58  96.746  -1
   1  -2 -33  694.30  95.870   1
  -1  -2  33  898.94 113.454   1
   1   2 -33  825.41  94.180  -1
  -1   2  33  546.93  76.439   1
  -1   2  33  714.33  99.468   1
   1  -2 -32 7775.34 364.518   1
  -1  -2  32 6936.79 346.996   1
   1   2 -32 7443.67 325.094   1
  -1   2  32 7193.36 352.002   1
   1  -2 -31  652.06  90.457   1
  -1  -2  31  801.94 108.072   1
   1   2 -31  751.25  86.327   1
  -1   2  31  530.98  72.872   1
  -1   2  31  683.04  97.591   1
  -1   2  30  225.09  70.025   1
  -1   2  30  229.66  52.628   1
   1  -2 -29  845.12 105.100   1
   1  -2 -29  945.56  98.873   1
  -1  -2  29  882.66 108.198   1
   1   2 -29  903.32  88.642   1
  -1   2  29  973.09  91.270   1
  -1   2  29  838.55 106.195   1
   1  -2 -28 2413.64 170.901   1
   1  -2 -28 2442.43 158.573   1
  -1  -2  28 2398.62 174.061   1
  -1  -2  28 2447.12 172.810   1
   1   2 -28 2613.89 152.347   1
   1   2 -28 2719.02 191.677   1
  -1   2  28 2550.37 154.599   1
  -1   2  28 2630.16 179.850   1
   1  -2 -27 9383.59 426.783   1
   1  -2 -27 9255.31 402.690   1
  -1  -2  27  10316. 463.704   1
   1   2 -27 9953.06 404.881   1
  -1   2  27 9665.20 400.187   1
  -1   2  27 9877.96 440.550   1
   1  -2 -26  214.02  60.294   1
  -1  -2  26  259.54  75.188   1
   1   2 -26  277.97  57.384   1
  -1   2  26  172.93  49.405   1
   1  -2 -25  223.12  56.352   1
   1  -2 -25  159.01  58.323  -1
  -1   2  25  153.13  43.711   1
  -1   2  25  243.59  67.897   1
   1  -2 -24  282.04  66.583   1
   1  -2 -24  341.99  61.577   1
  -1  -2  24  457.13  80.851   1
   1   2 -24  377.35  59.825   1
  -1   2  24  215.27  46.996   1
  -1   2  24  316.02  67.553   1
   1  -2 -23  24008. 892.052   1
   1  -2 -23  24202. 927.721   1
  -1  -2  23  23464. 899.248   1
   1   2 -23  24271. 879.223  -1
  -1   2  23  23736. 861.701   1
  -1   2  23  24102. 916.770   1
   1  -2 -22 2650.81 156.977   1
  -1  -2  22 2596.99 173.060   1
   1   2 -22 2535.67 138.454   1
  -1   2  22 2778.16 175.219   1
   1  -2 -21  135.20  56.258  -1
   1  -2 -21  146.50  45.244   1
  -1  -2  21   24.38  47.027  -1
   1   2 -21   98.69  40.269   1
  -1   2  21   31.13  44.086  -1
  -1   2  21   92.08  29.728   1
   1  -2 -20  15260. 617.021   1
  -1  -2  20  14621. 590.738   1
   1   2 -20  14928. 560.075   1
  -1   2  20  15485. 575.406   1
   1  -2 -19 3901.75 193.586   1
   1  -2 -19 3951.81 219.994   1
  -1   2  19 3832.91 176.032   1
  -1   2  19 3676.47 199.092   1
   1  -2 -18 2123.28 127.409   1
   1  -2 -18 1941.49 141.740   1
  -1  -2  18 1852.94 137.828   1
   1   2 -18 1831.66 107.634   1
  -1   2  18 1959.01 109.074   1
  -1   2  18 2128.91 139.737   1
   1  -2 -17  15488. 614.205   1
   1  -2 -17  15388. 578.535   1
  -1  -2  17  15616. 613.266   1
   1   2 -17  15407. 569.774   1
  -1   2  17  14950. 583.541   1
  -1   2  17  15989. 587.609   1
   1  -2 -16   46.68  27.891   1
   1  -2 -16   11.94  33.417   1
  -1  -2  16  100.66  49.124   1
   1   2 -16  123.53  29.590   1
  -1   2  16   19.31  23.461   1
  -1   2  16   47.25  34.011   1
   1  -2 -15  17910. 656.445   1
  -1  -2  15  17353. 668.022   1
   1   2 -15  17300. 628.911   1
  -1   2  15  17416. 658.948   1
   1  -2 -14  950.88  69.430   1
   1  -2 -14  995.62  90.613   1
  -1  -2  14  965.27  92.584   1
   1   2 -14  859.82  63.173   1
  -1   2  14 1148.00  88.047   1
  -1   2  14 1028.78  66.865   1
   1  -2 -13 1342.93  82.509   1
   1  -2 -13 1562.89 109.574   1
  -1  -2  13 1492.80 103.848   1
  -1  -2  13 1490.61 111.452   1
   1   2 -13 1321.34  77.221   1
  -1   2  13 1114.20  83.511   1
  -1   2  13 1338.55  76.345   1
   1  -2 -12  33073. 1175.53   1
  -1  -2  12  36108. 1288.48  -1
  -1  -2  12  36264. 1301.63   1
   1   2 -12  36546. 1273.15   1
  -1   2  12  34230. 1191.18   1
   1  -2 -11  34168. 1209.32   1
   1  -2 -11  34574. 1206.82   1
  -1  -2  11  35607. 1268.46   1
  -1   2  11  31665. 1123.59   1
  -1   2  11  34136. 1185.23   1
   1  -2 -10  65238. 2255.00  -1
   1  -2 -10  62328. 2142.36   1
  -1  -2  10  63705. 2215.58   1
  -1  -2  10  57728. 2008.76   1
   1   2 -10  60857. 2090.74   1
  -1   2  10  60388. 2090.74   1
  -1   2  10  60012. 2057.26   1
   1  -2  -9  34637. 1213.70   1
   1  -2  -9  35920. 1247.50   1
  -1  -2   9  32196. 1139.86   1
  -1  -2   9  37171. 1313.20   1
   1   2  -9  35169. 1220.59   1
  -1   2   9  35670. 1249.37   1
  -1   2   9  35419. 1222.46   1
   1  -2  -8  42897. 1491.55   1
   1  -2  -8  40457. 1398.62   1
  -1  -2   8  38892. 1368.90   1
  -1  -2   8  36827. 1293.18   1
   1   2  -8  37265. 1293.18   1
   1   2  -8  35169. 1245.31   1
  -1   2   8  39143. 1346.68   1
   1  -2  -7 776908.  26289.   1
  -1  -2   7 716833.  24283.   1
   1   2  -7 706820.  23955.   1
   1   2  -7 671151.  22719.   1
  -1   2   7 744367.  25194.   1
   1  -2  -6 116927. 3976.84   1
   1  -2  -6 122403. 4170.83   1
  -1  -2   6 129443. 4424.28   1
   1   2  -6 133104. 4536.92   1
   1   2  -6 136639. 4671.46   1
  -1   2   6 127315. 4333.54   1
  -1   2   6 125375. 4255.31   1
   1  -2  -5  18270. 642.365   1
   1  -2  -5  17040. 599.499   1
  -1  -2   5  16023. 578.848   1
   1   2  -5  17569. 632.665   1
  -1   2   5  18041. 624.217   1
  -1   2   5  19621. 688.360   1
   1  -2  -4 240144. 8141.42   1
   1  -2  -4 244712. 8291.61   1
  -1  -2   4 250500. 8507.50   1
  -1  -2   4 244712. 8319.77   1
   1   2  -4 250375. 8501.24   1
   1   2  -4 247653. 8423.02   1
  -1   2   4 263830. 8942.42   1
  -1   2   4 259480. 8789.10   1
   1  -2  -3 5854.19 212.641   1
  -1  -2   3 6351.68 256.132   1
  -1  -2   3 6677.09 263.861   1
   1   2  -3 6511.26 265.331   1
   1   2  -3 7065.07 276.846  -1
  -1   2   3 6148.30 223.122   1
   1  -2  -2 341990.  11580.   1
   1  -2  -2 338548.  11464.  -1
  -1  -2   2 316958.  10757.   1
  -1  -2   2 341364.  11586.   1
   1   2  -2 320400.  10873.   1
   1   2  -2 358886.  12181.   1
  -1   2   2 331977.  11248.   1
  -1   2   2 326971.  11067.   1
  -1  -2   1 469649.  15920.   1
  -1  -2   1 476533.  16155.   1
   1   2  -1 480287.  16283.   1
   1   2  -1 490613.  16630.   1
  -1   2   1 535043.  18107.   1
   1  -2   0 399249.  13520.   1
   1  -2   0 414580.  14036.   1
  -1  -2   0 381101.  12922.   1
   1   2   0 387672.  13145.   1
   1   2   0 368272.  12491.  -1
  -1   2   0 373279.  12641.  -1
  -1   2   0 412703.  13971.   1
   1  -2   1 145870. 4949.93   1
   1  -2   1 149092. 5056.32   1
  -1  -2  -1 143179. 4881.10   1
  -1  -2  -1 149875. 5109.51   1
   1   2   1 144868. 4940.55   1
   1   2   1 146965. 5009.38   1
  -1   2  -1 130976. 4443.05   1
  -1   2  -1 138704. 4709.01   1
  -1  -2  -2  810.70  58.073   1
  -1  -2  -2  874.53  63.173   1
   1   2   2  857.32  59.731   1
   1   2   2  935.54  64.017   1
   1  -2   3 401752.  13608.   1
   1  -2   3 398310.  13482.   1
  -1  -2  -3 420525.  14265.   1
  -1  -2  -3 379224.  12857.   1
   1   2   3 382665.  12988.   1
   1   2   3 418022.  14171.   1
  -1   2  -3 434292.  14693.   1
  -1   2  -3 423341.  14340.   1
   1  -2   4 258729. 8770.33   1
   1  -2   4 260200. 8826.65   1
  -1  -2  -4 243617. 8275.96   1
  -1  -2  -4 261326. 8879.84   1
   1   2   4 266176. 9039.42   1
   1   2   4 243554. 8279.09   1
  -1   2  -4 252503. 8551.30   1
  -1   2  -4 250719. 8501.24   1
   1  -2   5 425844.  14427.   1
   1  -2   5 426157.  14431.   1
  -1  -2  -5 439299.  14897.  -1
   1   2   5 427722.  14512.   1
  -1   2  -5 443053.  15000.   1
  -1   2  -5 445244.  15081.   1
   1  -2   6 195400. 6645.80   1
   1  -2   6 194493. 6602.00   1
  -1  -2  -6 204912. 6964.95   1
  -1  -2  -6 203661. 6933.66   1
   1   2   6 195463. 6655.19   1
   1   2   6 200156. 6802.25   1
  -1   2  -6 183729. 6245.30   1
  -1   2  -6 197716. 6705.25   1
   1  -2   7  12750. 459.949   1
   1  -2   7  13085. 487.484   1
  -1  -2  -7  12625. 474.655   1
  -1  -2  -7  13354. 489.674   1
   1   2   7  13376. 486.545   1
   1   2   7  13880. 518.773   1
  -1   2  -7  12002. 448.685   1
  -1   2  -7  13060. 464.643   1
   1  -2   8 1225.59  84.950   1
  -1  -2  -8 1234.67  80.350   1
  -1  -2  -8 1152.69  74.124   1
   1   2   8 1295.37  85.607   1
   1   2   8 1294.12  73.498  -1
  -1   2  -8 1513.77  74.937   1
   1  -2   9  32228. 1124.22   1
   1  -2   9  31602. 1121.71   1
  -1  -2  -9  29615. 1050.69   1
  -1  -2  -9  31696. 1126.41   1
   1   2   9  31267. 1087.61   1
   1   2   9  29894. 1065.08   1
  -1   2  -9  31023. 1077.91   1
  -1   2  -9  32196. 1144.87   1
   1  -2  10 3058.19 155.569   1
   1  -2  10 2706.82 125.407   1
  -1  -2 -10 3157.07 156.946   1
   1   2  10 2692.43 121.151   1
   1   2  10 2802.56 143.054   1
  -1   2 -10 2807.57 124.937   1
  -1   2 -10 2330.41 130.413   1
   1  -2  11  43867. 1524.09   1
  -1  -2 -11  43867. 1546.31   1
   1   2  11  43742. 1513.77   1
  -1   2 -11  42960. 1520.34   1
   1  -2  12  31915. 1145.49   1
   1  -2  12  32165. 1132.04   1
  -1  -2 -12  31414. 1125.16  -1
   1   2  12  29562. 1059.76   1
   1   2  12  32541. 1137.98   1
  -1   2 -12  31255. 1094.49   1
  -1   2 -12  30998. 1120.15   1
   1  -2  13  52065. 1807.88   1
  -1  -2 -13  50156. 1768.15   1
  -1  -2 -13  50782. 1782.85   1
   1   2  13  51252. 1799.43   1
   1   2  13  50907. 1760.95   1
  -1   2 -13  50813. 1757.82   1
  -1   2 -13  50876. 1796.93   1
   1  -2  14 8038.16 344.180   1
  -1  -2 -14 7988.10 333.854   1
   1   2  14 8407.38 351.376   1
  -1   2 -14 8917.39 343.241   1
   1  -2  15  10350. 403.629   1
   1  -2  15 9295.99 391.426   1
  -1  -2 -15 9411.75 384.543   1
  -1  -2 -15  10657. 438.986   1
   1   2  15 9899.86 406.132   1
   1   2  15 8954.93 343.867   1
  -1   2 -15 9755.93 409.574   1
  -1   2 -15 9862.32 377.659   1
   1  -2  16  443.05  53.410   1
   1  -2  16  375.47  61.170  -1
  -1  -2 -16  443.68  58.761   1
  -1  -2 -16  712.14  86.264   1
   1   2  16  298.65  56.821   1
   1   2  16  429.29  48.279   1
  -1   2 -16  461.51  51.658   1
  -1   2 -16  429.29  64.894   1
   1  -2  17 1406.13 115.770  -1
   1  -2  17 1092.30  83.166   1
  -1  -2 -17 1375.16 113.705   1
  -1  -2 -17 1048.81  89.362   1
   1   2  17 1305.38 105.945   1
   1   2  17 1182.10  80.069   1
  -1   2 -17 1181.79  79.975   1
  -1   2 -17 1156.13 102.096   1
   1  -2  18  14762. 590.425   1
   1  -2  18  14847. 566.019   1
  -1  -2 -18  14609. 571.964   1
  -1  -2 -18  14293. 569.148   1
   1   2  18  14962. 588.235   1
   1   2  18  14722. 547.559   1
  -1   2 -18  15053. 561.952   1
  -1   2 -18  14496. 583.854   1
   1  -2  19   -2.99  30.322   1
  -1  -2 -19  142.37  56.477  -1
   1   2  19   90.77  33.323   1
  -1   2 -19   95.34  46.183   1
   1  -2  20  33604. 1206.19   1
   1  -2  20  35451. 1299.75   1
  -1  -2 -20  34074. 1238.11  -1
  -1  -2 -20  34418. 1267.21   1
   1   2  20  36608. 1331.66   1
   1   2  20  35106. 1241.55   1
  -1   2 -20  35544. 1259.39   1
  -1   2 -20  34793. 1282.23   1
   1  -2  21  27115. 1019.09   1
  -1  -2 -21  27381. 1015.64   1
   1   2  21  28914. 1074.15   1
   1   2  21  27190. 985.919   1
  -1   2 -21  29784. 1067.27   1
   1  -2  22 3595.12 210.795   1
   1  -2  22 3920.52 196.214   1
  -1  -2 -22 4342.92 227.628   1
  -1  -2 -22 3879.85 226.783   1
   1   2  22 4277.22 195.619   1
   1   2  22 4076.97 223.498   1
  -1   2 -22 4173.96 197.121   1
  -1   2 -22 4464.95 241.896   1
   1  -2  23  101.19  52.002   1
   1  -2  23  129.85  40.144   1
  -1  -2 -23  102.69  49.280   1
  -1  -2 -23  102.03  58.041  -1
   1   2  23  135.45  54.349   1
   1   2  23   69.56  35.732   1
  -1   2 -23  176.00  59.387   1
  -1   2 -23  116.83  43.711  -1
   1  -2  24 3851.69 222.810   1
   1  -2  24 3673.34 195.588   1
  -1  -2 -24 3967.46 219.555  -1
  -1  -2 -24 4120.77 239.330   1
   1   2  24 4164.58 231.070   1
   1   2  24 4123.90 194.994   1
  -1   2 -24 4443.05 212.265   1
  -1   2 -24 4352.31 241.301   1
   1  -2  25  10404. 434.292   1
  -1  -2 -25  11389. 497.496   1
   1   2  25  11151. 437.734   1
  -1   2 -25  11543. 496.558   1
   1  -2  26 2613.58 161.295   1
   1  -2  26 2563.83 178.254   1
  -1  -2 -26 2803.81 181.132   1
  -1  -2 -26 2983.41 195.025   1
   1   2  26 2705.25 145.275   1
  -1   2 -26 2858.57 160.920   1
  -1   2 -26 2884.23 188.016   1
   1  -2  27 1528.47 134.762   1
   1  -2  27 1657.07 127.566   1
  -1  -2 -27 1572.59 131.852   1
   1   2  27 1546.31 135.200   1
  -1   2 -27 1770.34 148.060   1
  -1   2 -27 1701.81 118.836   1
   1  -2  28   99.94  52.628   1
   1  -2  28  164.92  67.397   1
  -1  -2 -28   79.72  53.066   1
  -1  -2 -28   36.83  40.300   1
   1   2  28   79.38  35.482  -1
   1   2  28   40.46  43.554   1
  -1   2 -28  111.39  60.795   1
  -1   2 -28   39.08  47.059   1
   1  -2  29  12078. 521.902   1
  -1  -2 -29  13529. 569.148   1
   1   2  29  13326. 566.958   1
   1   2  29  13054. 509.699   1
  -1   2 -29  13439. 535.982   1
   1  -2  30  444.62  81.289   1
  -1  -2 -30  442.11  82.259  -1
   1   2  30  368.27  80.507   1
   1   2  30  478.10  67.240   1
  -1   2 -30  466.83  77.691   1
   1  -2  31   26.17  57.603   1
  -1  -2 -31    0.63  45.119   1
   1   2  31   -7.57  50.626   1
  -1   2 -31  -21.70  48.561   1
   1  -2  32  302.22  79.631   1
  -1  -2 -32  359.51  76.564   1
   1   2  32  375.47  82.509   1
   1   2  32  257.76  53.160   1
  -1   2 -32  226.50  68.179   1
  -1  -2 -33 1003.75 109.637   1
   1   2  33  817.27 114.549   1
   1   2  33 1000.00  92.584   1
   1  -2  34  -14.25  55.225   1
  -1  -2 -34   37.52  40.957   1
   1   2  34   28.30  35.920   1
   1   2  34   68.87  53.285   1
  -1   2 -34   60.29  50.250   1
   1  -2  35  201.09  70.338   1
  -1  -2 -35  207.92  67.115   1
   1   2  35  233.60  71.370   1
  -1   2 -35  238.74  64.017   1
   1  -3 -36  150.91  57.103   1
  -1   3  36   51.13  53.473   1
   1  -3 -35  103.29  48.748   1
  -1  -3  35  287.14  78.817   1
   1   3 -35  135.89  57.697   1
  -1   3  35  118.12  65.113   1
  -1  -3  34  139.89  67.647   1
   1   3 -34  152.03  58.761   1
  -1   3  34  172.37  57.728   1
   1  -3 -33  129.16  52.628   1
  -1  -3  33  -19.23  51.877   1
   1   3 -33   26.56  48.279   1
  -1   3  33   61.55  48.216   1
  -1   3  33   66.11  61.859   1
   1  -3 -32 1403.32 131.195   1
  -1  -3  32 1375.78 134.230   1
   1   3 -32 1255.63 105.601   1
  -1   3  32 1045.68 119.962   1
   1  -3 -31 3545.05 218.054   1
  -1  -3  31 3695.24 230.632   1
   1   3 -31 3591.99 190.206   1
  -1   3  31 3579.47 196.183   1
  -1   3  31 4058.19 246.495   1
   1  -3 -30  620.46  89.143   1
  -1  -3  30  869.21 112.860   1
   1   3 -30  657.38  78.848   1
   1  -3 -29  223.69  64.268   1
   1  -3 -29  231.95  66.083   1
  -1  -3  29  330.41  77.472   1
   1   3 -29  231.60  53.849  -1
  -1   3  29  114.96  44.430   1
  -1   3  29  295.49  74.093   1
   1  -3 -28  820.09  98.999   1
   1  -3 -28  756.88  97.372   1
  -1  -3  28  652.06 102.503   1
   1   3 -28  958.38  88.798   1
  -1   3  28  819.15  79.287   1
  -1   3  28  858.57 103.317   1
   1  -3 -27 3973.71 232.196   1
   1  -3 -27 4480.60 244.274   1
  -1  -3  27 4245.93 248.091  -1
   1   3 -27 4427.40 213.141   1
  -1   3  27 4421.15 211.514   1
  -1   3  27 4946.80 268.585   1
   1  -3 -26 3272.84 202.127   1
   1  -3 -26 3319.77 208.948   1
  -1  -3  26 3451.19 210.920   1
   1   3 -26 3419.90 178.191   1
  -1   3  26 3232.16 166.802   1
  -1   3  26 3491.86 218.930   1
  -1   3  25 6113.89 304.912   1
  -1   3  25 5994.99 260.137   1
   1  -3 -24 9336.66 423.341  -1
   1  -3 -24 9618.26 419.274   1
  -1  -3  24 9120.77 415.206   1
   1   3 -24 9737.16 391.113   1
  -1   3  24 8904.87 355.757   1
  -1   3  24 8538.79 386.733   1
   1  -3 -23  374.22  78.066  -1
   1  -3 -23  394.56  68.335   1
  -1  -3  23  462.45  81.383   1
   1   3 -23  438.67  60.638   1
  -1   3  23  392.99  53.035   1
  -1   3  23  325.09  67.491   1
   1  -3 -22  26649. 988.735   1
  -1  -3  22  26671.  999.69   1
   1   3 -22  27222. 978.410   1
  -1   3  22  28820. 1071.34   1
   1  -3 -21  192.62  53.004   1
   1  -3 -21  275.38  67.991   1
  -1  -3  21  499.37  92.897   1
   1   3 -21  165.11  44.493   1
  -1   3  21  153.10  53.035   1
  -1   3  21  162.45  39.612   1
   1  -3 -20  73060. 2577.28   1
  -1  -3  20  77879. 2733.41   1
   1   3 -20  72747. 2515.64   1
  -1   3  20  72278. 2496.24   1
   1  -3 -19 1699.62 133.698   1
   1  -3 -19 1679.28 117.146   1
  -1  -3  19 1871.09 143.773   1
   1   3 -19 2024.09 117.052  -1
  -1   3  19 1881.73 108.542   1
   1  -3 -18  10936. 461.514   1
   1  -3 -18  11120. 447.434   1
  -1  -3  18  10998. 464.017   1
   1   3 -18  11083. 425.844   1
  -1   3  18  10629. 438.673   1
  -1   3  18  11461. 437.108   1
   1  -3 -17  11596. 477.784   1
   1  -3 -17  11136. 444.618   1
  -1  -3  17  11843. 492.803   1
   1   3 -17  11693. 444.931   1
  -1   3  17  11733. 473.091   1
  -1   3  17  11999. 452.753   1
   1  -3 -16  343.87  61.765   1
   1  -3 -16  416.14  53.974   1
  -1  -3  16  351.69  71.558   1
   1   3 -16  465.27  67.553   1
   1   3 -16  372.65  45.901  -1
  -1   3  16  487.17  64.174   1
  -1   3  16  469.65  48.373   1
   1  -3 -15 1328.85  92.803   1
  -1  -3  15 1492.80 117.741   1
   1   3 -15 1406.13  85.200   1
  -1   3  15 1194.62  94.556  -1
   1  -3 -14  612.01  60.294   1
  -1  -3  14  525.34  69.524   1
   1   3 -14  718.71  56.070   1
  -1   3  14  897.68  77.378   1
  -1   3  14  680.54  54.161   1
   1  -3 -13 7146.43 295.369   1
   1  -3 -13 8266.58 343.554   1
  -1  -3  13 7744.05 334.167   1
  -1  -3  13 7550.06 327.597   1
   1   3 -13 7740.92 333.542   1
   1   3 -13 7919.27 306.977   1
  -1   3  13 7693.98 318.523   1
  -1   3  13 7496.86 289.737   1
   1  -3 -12  74124. 2568.83   1
  -1  -3  12  79068. 2746.87   1
  -1  -3  12  79725. 2773.15   1
   1   3 -12  79850. 2739.67   1
   1   3 -12  78285. 2722.15   1
  -1   3  12  80163. 2744.68   1
   1  -3 -11  54975. 1915.83  -1
   1  -3 -11  54912. 1908.95   1
  -1  -3  11  54818. 1928.35   1
  -1  -3  11  58417. 2045.05   1
   1   3 -11  54850. 1927.41   1
   1   3 -11  54599. 1885.17   1
  -1   3  11  56414. 1938.98   1
  -1   3  11  55131. 1917.71   1
   1  -3 -10 394242.  13376.   1
   1  -3 -10 360763.  12250.   1
  -1  -3  10 386107.  13126.   1
   1   3 -10 395494.  13448.   1
  -1   3  10 379537.  12879.   1
  -1   3  10 381727.  12935.   1
   1  -3  -9  73373. 2529.72   1
   1  -3  -9  68335. 2359.82   1
  -1  -3   9  70995. 2467.46   1
  -1  -3   9  68992. 2387.36   1
   1   3  -9  67178. 2312.89   1
   1   3  -9  75657. 2630.79   1
  -1   3   9  70745. 2418.33   1
  -1   3   9  67303. 2322.90   1
   1  -3  -8  44305. 1540.67   1
   1  -3  -8  40864. 1424.59   1
  -1  -3   8  43085. 1521.59   1
  -1  -3   8  43742. 1530.66   1
   1   3  -8  44869. 1564.77   1
   1   3  -8  45338. 1601.38   1
  -1   3   8  43523. 1517.83   1
  -1   3   8  44869. 1540.67   1
   1  -3  -7  27666. 976.845   1
   1  -3  -7  29650. 1037.55   1
  -1  -3   7  27825. 989.674   1
  -1  -3   7  28464. 1027.22   1
   1   3  -7  28238. 1019.71   1
   1   3  -7  28191. 1000.31   1
  -1   3   7  29133. 1008.76   1
  -1   3   7  30329. 1069.46   1
   1  -3  -6 5222.15 215.801   1
  -1  -3   6 4956.19 222.653   1
  -1  -3   6 4809.13 206.445   1
   1   3  -6 4840.42 209.918   1
   1   3  -6 4856.06 222.027   1
  -1   3   6 4940.55 205.006   1
   1  -3  -5  94337. 3229.03   1
   1  -3  -5 103191. 3516.89   1
  -1  -3   5  96715. 3332.29   1
  -1  -3   5  92365. 3172.71   1
   1   3  -5  92991. 3204.00   1
   1   3  -5  93805. 3222.78   1
  -1   3   5  95025. 3238.42   1
  -1   3   5  96965. 3319.77   1
   1  -3  -4  13410. 482.165   1
  -1  -3   4  13874. 519.399   1
  -1  -3   4  13730. 522.215   1
   1   3  -4  13589. 509.073   1
   1   3  -4  13329. 507.822   1
  -1   3   4  11893. 428.660   1
  -1   3   4  12466. 458.385   1
   1  -3  -3 681789.  23079.   1
  -1  -3   3 632665.  21436.   1
   1   3  -3 605131.  20507.   1
  -1   3   3 677409.  22938.   1
  -1   3   3 647997.  21952.   1
   1  -3  -2  17938. 636.733   1
   1  -3  -2  18251. 650.500   1
  -1  -3   2  18285. 671.464   1
  -1  -3   2  17428. 647.058   1
   1   3  -2  18739. 692.114   1
   1   3  -2  17387. 640.175   1
  -1   3   2  17519. 625.156   1
  -1   3   2  18163. 643.303   1
   1  -3  -1 381727.  12944.   1
  -1  -3   1 359199.  12203.   1
  -1  -3   1 386420.  13126.   1
   1   3  -1 379849.  12904.   1
   1   3  -1 353880.  12021.   1
  -1   3   1 386420.  13101.   1
   1  -3   0  43179. 1492.18   1
  -1  -3   0  46277. 1622.34   1
  -1  -3   0  43773. 1535.67   1
   1   3   0  43398. 1521.90   1
   1   3   0  45150. 1583.23   1
  -1   3   0  46777. 1616.08   1
   1  -3   1 207572. 7049.43   1
   1  -3   1 216583. 7359.19   1
  -1  -3  -1 214800. 7321.64   1
  -1  -3  -1 209011. 7121.39   1
   1   3   1 209856. 7149.55   1
   1   3   1 206414. 7033.79   1
  -1   3  -1 204693. 6955.56   1
  -1   3  -1 213830. 7259.07   1
  -1  -3  -2  924.28  70.400   1
  -1  -3  -2  924.91  72.153   1
   1   3   2  811.33  66.176   1
   1   3   2  874.22  68.617   1
   1  -3   3 112860. 3842.30   1
   1  -3   3 110419. 3770.33   1
  -1  -3  -3 113235. 3889.23   1
   1   3   3 110450. 3792.24   1
  -1   3  -3 111233. 3798.49   1
  -1   3  -3 114049. 3886.10   1
   1  -3   4  60200. 2074.78   1
   1  -3   4  59168. 2028.78   1
  -1  -3  -4  60075. 2090.42   1
  -1  -3  -4  62516. 2165.52   1
   1   3   4  60357. 2091.68   1
   1   3   4  62922. 2188.05   1
  -1   3  -4  58980. 2032.54   1
  -1   3  -4  66083. 2263.45   1
   1  -3   5 121370. 4142.67   1
  -1  -3  -5 115676. 3961.20   1
  -1  -3  -5 113110. 3886.10   1
   1   3   5 115488. 3954.94   1
   1   3   5 112641. 3870.46   1
  -1   3  -5 103379. 3520.02   1
   1  -3   6 6855.44 271.996   1
   1  -3   6 6708.38 267.240   1
  -1  -3  -6 6185.85 256.351  -1
  -1  -3  -6 6132.66 264.080   1
   1   3   6 6091.98 262.860   1
  -1   3  -6 7021.27 278.316   1
  -1   3  -6 6877.34 258.354   1
   1  -3   7  19493. 702.127   1
   1  -3   7  20091. 726.845   1
  -1  -3  -7  19130. 710.888   1
  -1  -3  -7  17797. 647.058   1
   1   3   7  17869. 668.335  -1
   1   3   7  18745. 681.789  -1
  -1   3  -7  19922. 699.311   1
   1  -3   8  36076. 1273.15   1
   1  -3   8  37891. 1328.22   1
  -1  -3  -8  36045. 1283.17   1
  -1  -3  -8  38642. 1353.25   1
   1   3   8  36827. 1289.11   1
   1   3   8  37390. 1333.54   1
  -1   3  -8  37797. 1306.01   1
  -1   3  -8  39987. 1402.69   1
   1  -3   9  68085. 2364.20   1
   1  -3   9  66802. 2308.51   1
  -1  -3  -9  66395. 2315.08   1
  -1  -3  -9  69305. 2393.93   1
   1   3   9  66740. 2326.34   1
   1   3   9  72278. 2487.79   1
  -1   3  -9  67303. 2330.72   1
  -1   3  -9  68116. 2333.54   1
   1  -3  10  51502. 1793.18   1
   1  -3  10  50250. 1765.02   1
  -1  -3 -10  50563. 1787.23   1
  -1  -3 -10  49124. 1715.89   1
   1   3  10  51627. 1786.29   1
   1   3  10  49093. 1734.67   1
  -1   3 -10  48342. 1665.52   1
  -1   3 -10  52472. 1834.17   1
   1  -3  11 2525.97 148.185   1
   1  -3  11 2723.09 138.830   1
  -1  -3 -11 2489.99 135.294   1
  -1  -3 -11 2590.74 147.591   1
   1   3  11 2919.58 133.604   1
   1   3  11 2813.51 157.447  -1
  -1   3 -11 2887.36 132.415   1
  -1   3 -11 2775.65 147.716   1
   1  -3  12  19124. 716.833   1
   1  -3  12  18748. 689.611   1
  -1  -3 -12  19668. 732.477  -1
  -1  -3 -12  18780. 709.011   1
   1   3  12  20188. 720.900   1
   1   3  12  19975. 753.441   1
  -1   3 -12  19768. 706.820   1
  -1   3 -12  19274. 719.023   1
   1  -3  13 9317.89 376.095   1
   1  -3  13 9421.14 374.530   1
  -1  -3 -13 9051.93 379.537   1
  -1  -3 -13 9652.68 397.058   1
   1   3  13 9530.65 399.249   1
   1   3  13 9802.87 371.714   1
  -1   3 -13 9599.49 364.831   1
  -1   3 -13 9712.13 397.058   1
   1  -3  14 7831.66 337.296   1
  -1  -3 -14 8222.77 353.254   1
   1   3  14 8595.11 368.272   1
  -1   3 -14 8557.56 331.664   1
   1  -3  15 3563.83 193.335   1
   1  -3  15 2932.73 153.755   1
  -1  -3 -15 3257.19 178.942   1
  -1  -3 -15 3532.54 189.268   1
   1   3  15 3673.34 198.623   1
   1   3  15 3535.67 162.265  -1
  -1   3 -15 3704.63 168.022   1
   1  -3  16   77.50  50.031   1
   1  -3  16   64.30  31.286   1
  -1  -3 -16   14.36  32.384   1
  -1  -3 -16   57.17  41.552   1
   1   3  16   39.11  38.110   1
   1   3  16   50.88  27.209   1
  -1   3 -16   -4.77  28.858  -1
  -1   3 -16   73.37  31.665   1
   1  -3  17 2437.11 156.195   1
   1  -3  17 2653.94 149.124   1
  -1  -3 -17 2626.72 162.140   1
  -1  -3 -17 2376.41 141.959   1
   1   3  17 2726.53 167.209   1
   1   3  17 2418.33 126.502  -1
  -1   3 -17 2511.89 131.758   1
  -1   3 -17 2280.35 146.308   1
   1  -3  18  14346. 576.658   1
   1  -3  18  14765. 571.026   1
  -1  -3 -18  16352. 640.800   1
  -1  -3 -18  15548. 618.272   1
   1   3  18  14218. 571.964   1
   1   3  18  15375. 570.713   1
  -1   3 -18  15407. 608.885   1
  -1   3 -18  14966. 559.762   1
   1  -3  19  21192. 813.516   1
   1  -3  19  21539. 804.755   1
  -1  -3 -19  21536. 825.719   1
  -1  -3 -19  21186. 808.823   1
   1   3  19  21737. 833.228   1
   1   3  19  21755. 788.485   1
  -1   3 -19  21815. 832.915   1
  -1   3 -19  22159. 804.755   1
   1  -3  20   51.25  36.452   1
   1  -3  20  117.83  53.817   1
  -1  -3 -20   98.81  58.980   1
  -1  -3 -20   63.95  37.359   1
   1   3  20   16.06  36.139   1
   1   3  20   55.94  32.916   1
  -1   3 -20   33.79  39.800  -1
  -1   3 -20   98.28  48.561   1
   1  -3  21 5065.70 257.697   1
  -1  -3 -21 4677.72 247.778   1
   1   3  21 5193.99 268.585   1
  -1   3 -21 5203.37 233.198   1
   1  -3  22 2446.81 155.163   1
   1  -3  22 2316.64 162.735   1
  -1  -3 -22 2555.07 177.566   1
  -1  -3 -22 2764.39 177.753   1
   1   3  22 2822.27 182.916   1
   1   3  22 2653.00 141.301   1
  -1   3 -22 2828.85 151.032   1
  -1   3 -22 2489.05 167.271   1
   1  -3  23   62.86  46.089   1
   1  -3  23   51.60  39.393   1
  -1  -3 -23   50.25  58.792   1
  -1  -3 -23  -20.49  38.611   1
   1   3  23   13.63  48.310   1
   1   3  23    9.85  30.554   1
  -1   3 -23   90.99  50.282   1
  -1   3 -23   49.19  41.395   1
   1  -3  24   62.95  44.462  -1
   1  -3  24    1.82  47.716   1
  -1  -3 -24   37.64  61.702   1
  -1  -3 -24   17.14  36.420  -1
   1   3  24   29.01  48.967   1
   1   3  24   21.51  32.916   1
  -1   3 -24  -34.01  40.926   1
  -1   3 -24   -7.92  44.211   1
   1  -3  25 1271.28 124.969   1
   1  -3  25 1152.38 102.816   1
  -1  -3 -25 1160.20 126.377   1
   1   3  25 1360.76  95.870   1
  -1   3 -25 1392.36 123.216   1
  -1   3 -25 1220.27  98.216   1
   1  -3  26  166.15  51.815   1
   1  -3  26  213.67  62.735   1
  -1  -3 -26  214.61  61.452  -1
  -1  -3 -26  275.97  76.189   1
   1   3  26  227.06  47.559   1
   1   3  26  217.77  67.303   1
  -1   3 -26  189.36  60.982   1
  -1   3 -26  195.62  51.909   1
   1  -3  27 1372.96 127.910   1
   1  -3  27 1744.05 135.732   1
  -1  -3 -27 1480.91 129.631   1
  -1  -3 -27 1777.22 152.347   1
   1   3  27 1447.43 134.762   1
   1   3  27 1706.19 110.294   1
  -1   3 -27 1690.55 119.430   1
  -1   3 -27 1770.65 143.961   1
   1  -3  28  120.65  58.135   1
   1  -3  28   18.28  25.066   1
  -1  -3 -28  115.30  62.860   1
  -1  -3 -28  104.04  48.404   1
   1   3  28  109.26  37.390   1
   1   3  28   46.43  56.727  -1
  -1   3 -28  129.13  54.443  -1
  -1   3 -28  130.54  48.467   1
   1  -3  29   96.59  55.569   1
  -1  -3 -29  119.81  52.065   1
   1   3  29  133.29  64.706   1
   1   3  29  129.13  40.801   1
  -1   3 -29   57.88  44.587   1
  -1   3 -29   59.39  49.374   1
   1  -3  30 5935.54 307.916   1
  -1  -3 -30 5400.50 288.485   1
   1   3  30 5951.18 322.278   1
   1   3  30 5635.16 253.004   1
  -1   3 -30 5638.29 263.892   1
  -1   3 -30 6010.63 310.982   1
   1  -3  31 2405.19 177.127   1
  -1  -3 -31 2353.25 172.903   1
   1   3  31 2400.19 184.011  -1
  -1   3 -31 2380.47 170.838   1
  -1   3 -31 2300.69 152.002   1
   1  -3  32  -35.54  44.556  -1
  -1  -3 -32   73.28  53.410   1
   1   3  32   26.30  38.204   1
   1   3  32   48.19  54.975   1
  -1   3 -32   32.32  47.278   1
  -1   3 -32   69.40  54.068   1
   1  -3  33  104.22  62.265   1
   1   3  33  242.49  57.134   1
  -1   3 -33  164.86  71.151   1
  -1   3 -33  132.85  55.914   1
   1  -3  34    6.50  49.155   1
  -1  -3 -34   26.26  44.775   1
   1   3  34  -12.24  44.274   1
   1   3  34    1.24  37.735   1
  -1   3 -34  108.70  63.517   1
   1  -3  35   -4.69  48.435   1
  -1  -3 -35   34.17  47.622   1
   1   3  35   15.04  46.402   1
  -1   3 -35   66.90  54.193   1
   1  -4 -36  442.11  87.015   1
  -1   4  36  544.12  94.305   1
   1  -4 -35 1540.67 145.526   1
  -1  -4  35 1741.24 155.507   1
   1  -4 -34  -19.86  42.146   1
  -1  -4  34   68.80  60.701   1
   1   4 -34  -67.99  48.310   1
  -1   4  34   63.70  40.175   1
  -1   4  34   67.43  51.658   1
   1  -4 -33 8338.54 394.868   1
  -1  -4  33 9252.18 449.624   1
   1   4 -33 9192.73 394.555   1
  -1   4  33 9580.72 404.568   1
  -1   4  33  10081. 474.342   1
   1  -4 -32 4705.88 264.580   1
  -1  -4  32 4565.08 263.360   1
   1   4 -32 4893.61 235.388  -1
  -1   4  32 5469.33 306.789   1
  -1   4  32 5403.62 258.917   1
   1  -4 -31  -18.11  42.115   1
  -1  -4  31  -30.78  60.638   1
   1   4 -31   60.20  49.812   1
  -1   4  31   89.67  56.884   1
  -1   4  31   53.63  39.487   1
   1  -4 -30  -24.61  50.219   1
  -1  -4  30    5.82  54.224   1
   1   4 -30    6.49  45.369   1
  -1   4  30   43.18  39.862   1
   1  -4 -29  744.05  97.747   1
  -1   4  29  348.87  79.130   1
  -1   4  29  520.96  64.268   1
   1  -4 -28 3667.08 220.995   1
   1  -4 -28 3576.34 220.525   1
  -1  -4  28 3225.90 203.348   1
   1   4 -28 3845.43 194.837   1
  -1   4  28 3685.85 235.763   1
  -1   4  28 3714.01 184.950   1
   1  -4 -27 1014.70 113.392   1
   1  -4 -27 1004.69 111.389   1
  -1  -4  27 1220.90 121.808   1
  -1  -4  27 1134.23 123.654   1
   1   4 -27 1218.40  98.561   1
   1   4 -27 1113.58 119.806   1
  -1   4  27 1150.19 123.748   1
  -1   4  27 1093.87  86.608   1
   1  -4 -26 1078.22 115.019   1
   1  -4 -26 1066.33 113.485   1
  -1  -4  26 1081.04 113.173   1
  -1  -4  26  968.08 116.708   1
   1   4 -26 1101.06  93.836   1
   1   4 -26 1073.22 119.430   1
   1  -4 -25  178.91  60.857   1
   1  -4 -25  160.92  71.183  -1
  -1  -4  25  214.67  68.148   1
  -1  -4  25  125.69  47.841   1
   1   4 -25   90.71  43.085   1
   1   4 -25  151.41  56.007   1
  -1   4  25  139.92  63.267   1
  -1   4  25  187.17  45.651   1
   1  -4 -24  10967. 478.723   1
   1  -4 -24  10604. 472.465   1
  -1  -4  24  11737. 512.828   1
  -1  -4  24  11383. 495.619   1
   1   4 -24  10798. 427.409   1
   1   4 -24  10397. 466.207   1
  -1   4  24  11780. 507.822   1
  -1   4  24  11117. 434.605   1
   1  -4 -23 1366.71 131.070   1
   1  -4 -23 1529.41 130.569   1
  -1  -4  23 1581.66 133.761   1
  -1  -4  23 1124.84 126.564   1
   1   4 -23 1551.31 106.070   1
   1   4 -23 1655.19 138.924  -1
  -1   4  23 1756.57 108.417   1
  -1   4  23 1258.76 118.523   1
   1  -4 -22 5747.80 289.330   1
  -1  -4  22 5522.52 288.736   1
  -1  -4  22 6689.61 326.345   1
   1   4 -22 5303.50 279.881   1
   1   4 -22 5794.74 253.786   1
  -1   4  22 5801.00 291.583   1
   1  -4 -21  20028. 783.479   1
   1  -4 -21  20360. 789.736   1
  -1  -4  21  19765. 766.582   1
  -1  -4  21  21643. 846.995   1
   1   4 -21  19046. 757.196   1
   1   4 -21  20767. 760.638   1
  -1   4  21  20573. 796.933   1
  -1   4  21  21148. 770.963   1
   1  -4 -20 8244.67 372.340   1
  -1  -4  20 7424.90 352.002   1
  -1  -4  20 7681.47 356.695   1
   1   4 -20 8222.77 333.229  -1
  -1   4  20 8097.61 325.719   1
  -1   4  20 8413.63 375.782   1
  -1  -4  19  191.02  63.767   1
  -1  -4  19  202.91  56.007   1
   1   4 -19  215.27  56.477   1
   1   4 -19  222.47  44.743   1
  -1   4  19  217.99  40.707   1
  -1   4  19  151.72  45.807   1
   1  -4 -18  16236. 642.991   1
  -1  -4  18  16771. 669.273   1
   1   4 -18  17040. 683.354   1
  -1   4  18  17028. 625.156   1
  -1   4  18  16339. 640.487   1
   1  -4 -17 2724.03 166.176  -1
   1  -4 -17 2689.30 162.547   1
  -1  -4  17 3092.93 186.545   1
  -1  -4  17 2892.36 181.696   1
   1   4 -17 2699.93 137.390   1
   1   4 -17 2627.34 168.805   1
  -1   4  17 3035.04 174.155   1
  -1   4  17 3046.30 147.497   1
   1  -4 -16  158.85  54.693   1
   1  -4 -16   88.49  38.079   1
  -1  -4  16  135.20  52.065   1
  -1  -4  16  108.23  40.394   1
   1   4 -16   61.92  35.732   1
   1   4 -16  166.49  35.951   1
  -1   4  16  110.17  31.884   1
  -1   4  16   90.68  40.770   1
   1  -4 -15  19937. 755.944   1
  -1  -4  15  20216. 772.214   1
  -1  -4  15  20160. 777.847   1
   1   4 -15  20260. 782.853   1
   1   4 -15  20034. 723.404   1
  -1   4  15  20316. 767.208   1
   1  -4 -14 7950.56 338.548   1
   1  -4 -14 7318.52 319.462   1
  -1  -4  14 7377.96 335.732   1
  -1  -4  14 7377.96 327.284   1
   1   4 -14 7659.57 303.129   1
   1   4 -14 7534.41 344.180   1
  -1   4  14 7481.22 293.116   1
  -1   4  14 8066.32 348.560   1
   1  -4 -13  22829. 844.805   1
   1  -4 -13  21855. 807.571   1
  -1  -4  13  24540. 908.948   1
   1   4 -13  24211. 865.769  -1
  -1   4  13  22775. 807.258  -1
  -1   4  13  22700. 842.928   1
   1  -4 -12    8.90  27.609  -1
   1  -4 -12   30.54  23.073   1
  -1  -4  12   26.79  27.966   1
  -1  -4  12   68.30  30.638   1
   1   4 -12   32.51  21.446   1
   1   4 -12   59.79  31.696   1
  -1   4  12  133.04  36.546   1
  -1   4  12   52.00  24.002   1
   1  -4 -11  63423. 2204.94   1
   1  -4 -11  59449. 2079.79   1
  -1  -4  11  65801. 2298.81   1
  -1  -4  11  60419. 2131.10   1
   1   4 -11  59762. 2069.15   1
   1   4 -11  60513. 2136.42   1
  -1   4  11  62109. 2169.58  -1
  -1   4  11  63360. 2175.22   1
   1  -4 -10  91083. 3147.68   1
   1  -4 -10  86358. 2973.40   1
  -1  -4  10  87453. 3045.05   1
  -1  -4  10  88141. 3043.18   1
   1   4 -10  86389. 3008.13   1
   1   4 -10  87516. 3011.26   1
  -1   4  10  86076. 2976.84   1
  -1   4  10  90081. 3077.28   1
   1  -4  -9  46464. 1634.85   1
   1  -4  -9  44118. 1538.17   1
  -1  -4   9  47090. 1674.59   1
   1   4  -9  49155. 1745.62   1
  -1   4   9  46183. 1625.78   1
  -1   4   9  47528. 1639.86   1
   1  -4  -8 5159.57 229.412   1
  -1  -4   8 4918.64 218.147   1
  -1  -4   8 5062.57 240.300   1
   1   4  -8 5356.69 233.166   1
   1   4  -8 5187.73 247.340   1
  -1   4   8 5635.16 247.903   1
  -1   4   8 5901.12 234.136   1
   1  -4  -7  14421. 525.656   1
   1  -4  -7  12794. 487.171   1
  -1  -4   7  13961. 546.933   1
  -1  -4   7  13742. 520.650   1
   1   4  -7  13924. 545.056   1
   1   4  -7  14509. 550.375   1
  -1   4   7  13379. 509.073   1
  -1   4   7  13845. 503.128   1
   1  -4  -6  40738. 1414.27   1
   1  -4  -6  38861. 1367.33   1
  -1  -4   6  37735. 1351.69  -1
  -1  -4   6  38736. 1371.71   1
   1   4  -6  36640. 1313.52   1
   1   4  -6  37015. 1312.58   1
  -1   4   6  41083. 1446.18   1
  -1   4   6  41427. 1438.98   1
   1  -4  -5  95369. 3279.10   1
  -1  -4   5  94868. 3269.71  -1
  -1  -4   5  98091. 3391.74   1
   1   4  -5  94524. 3272.84   1
   1   4  -5  94524. 3260.32  -1
  -1   4   5  93617. 3219.65   1
   1  -4  -4 7086.98 278.911   1
   1  -4  -4 7518.77 303.441   1
  -1  -4   4 7265.32 310.607   1
  -1  -4   4 7681.47 317.271   1
   1   4  -4 7790.98 323.529   1
  -1   4   4 7230.91 283.510   1
  -1   4   4 7124.52 289.799   1
   1  -4  -3  28673. 1019.09   1
   1  -4  -3  28711. 1012.83   1
  -1  -4   3  28636. 1040.36   1
  -1  -4   3  29140. 1047.56   1
   1   4  -3  28692. 1042.24   1
   1   4  -3  29349. 1055.07   1
  -1   4   3  28220. 1003.13   1
  -1   4   3  29218. 1030.35   1
   1  -4  -2  65425. 2256.26   1
   1  -4  -2  66176. 2285.67   1
  -1  -4   2  68148. 2374.84   1
  -1  -4   2  66458. 2311.95   1
   1   4  -2  66677. 2326.66   1
   1   4  -2  65770. 2288.48   1
  -1   4   2  67897. 2339.80   1
  -1   4   2  66802. 2306.94   1
   1  -4  -1 166771. 5688.35   1
   1  -4  -1 153817. 5247.18   1
  -1  -4   1 151439. 5190.86   1
  -1  -4   1 156477. 5356.69   1
   1   4  -1 159136. 5447.43   1
   1   4  -1 154756. 5303.50   1
  -1   4   1 158761. 5413.01   1
  -1   4   1 154944. 5284.73   1
   1  -4   0 108104. 3698.37  -1
   1  -4   0 108072. 3701.50  -1
  -1  -4   0 110138. 3792.24   1
  -1  -4   0 107728. 3710.88   1
   1   4   0  99843. 3438.67   1
   1   4   0 103723. 3576.34   1
  -1   4   0 112453. 3848.56   1
  -1   4   0 110169. 3773.46   1
   1  -4   1 5897.99 244.149   1
  -1  -4  -1 5359.82 243.554   1
   1   4   1 5716.51 254.850   1
   1   4   1 5372.33 242.428   1
  -1   4  -1 6232.78 256.633   1
  -1   4  -1 5969.96 241.395   1
   1  -4   2  698.37  52.628   1
  -1  -4  -2  801.94  69.931   1
  -1  -4  -2  573.84  60.169   1
   1   4   2  707.76  66.020   1
   1   4   2  878.28  74.249   1
  -1   4  -2  689.61  57.353   1
   1  -4   3 5657.07 229.850   1
  -1  -4  -3 6104.50 271.089   1
  -1  -4  -3 6639.54 285.263   1
   1   4   3 5535.04 250.313   1
   1   4   3 6273.46 271.620   1
  -1   4  -3 5669.58 229.537   1
   1  -4   4 9527.52 373.905   1
   1  -4   4 9443.04 356.070   1
  -1  -4  -4 8598.24 349.812   1
  -1  -4  -4  10125. 405.194   1
   1   4   4 9943.67 397.058   1
   1   4   4 9899.86 403.942   1
  -1   4  -4 9561.94 374.530   1
  -1   4  -4 9987.47 376.408   1
   1  -4   5  14424. 526.908   1
   1  -4   5  13132. 498.122   1
  -1  -4  -5  13314. 510.325   1
   1   4   5  13614. 535.043   1
   1   4   5  13733. 526.908   1
  -1   4  -5  13714. 519.086   1
  -1   4  -5  13385. 490.300   1
   1  -4   6  39925. 1392.68   1
   1  -4   6  41771. 1471.84   1
  -1  -4  -6  40645. 1436.17   1
  -1  -4  -6  41239. 1473.72   1
   1   4   6  41521. 1483.10   1
   1   4   6  41083. 1450.87   1
  -1   4  -6  39831. 1405.19   1
  -1   4  -6  40457. 1403.63   1
   1  -4   7  761.26  64.487   1
   1  -4   7  751.25  61.170   1
  -1  -4  -7  537.55  63.892   1
   1   4   7  553.82  64.236   1
   1   4   7  526.28  53.849   1
  -1   4  -7  725.28  65.019  -1
   1  -4   8  22838. 829.161   1
   1  -4   8  20704. 761.576   1
  -1  -4  -8  21211. 797.246   1
  -1  -4  -8  19815. 725.281   1
   1   4   8  20338. 770.024   1
   1   4   8  21242. 775.343   1
  -1   4  -8  22888. 808.823   1
  -1   4  -8  21317. 782.853  -1
   1  -4   9  11126. 436.170   1
   1  -4   9  11593. 455.569   1
  -1  -4  -9  11339. 464.643   1
  -1  -4  -9  11480. 441.802   1
   1   4   9  11201. 460.888   1
   1   4   9  10973. 423.028   1
  -1   4  -9  11014. 405.819   1
  -1   4  -9  10720. 423.028   1
   1  -4  10  32196. 1156.76  -1
  -1  -4 -10  32822. 1168.02   1
   1   4  10  30366. 1077.60   1
  -1   4 -10  31352. 1126.09   1
   1  -4  11  46746. 1655.82   1
   1  -4  11  43492. 1540.99   1
  -1  -4 -11  44681. 1600.44   1
  -1  -4 -11  42240. 1490.92   1
   1   4  11  46746. 1632.35   1
   1   4  11  44337. 1591.05   1
  -1   4 -11  44430. 1573.21   1
  -1   4 -11  46496. 1609.51   1
   1  -4  12  84825. 2948.06   1
   1  -4  12  77753. 2698.06   1
  -1  -4 -12  82196. 2872.65   1
  -1  -4 -12  84762. 2935.85   1
   1   4  12  84168. 2892.36   1
   1   4  12  84230. 2943.05   1
  -1   4 -12  84637. 2901.12   1
  -1   4 -12  82447. 2863.26  -1
   1  -4  13 7759.69 340.425   1
  -1  -4 -13 7409.25 337.296   1
   1   4  13 7537.54 341.051   1
  -1   4 -13 8172.71 317.584   1
   1  -4  14 9527.52 403.316   1
   1  -4  14 9101.99 379.537   1
  -1  -4 -14 8945.55 393.304   1
  -1  -4 -14 8344.80 355.444   1
   1   4  14 8454.31 374.217   1
   1   4  14 9114.51 352.941   1
  -1   4 -14 9177.09 353.880   1
   1  -4  15  815.71  78.692   1
   1  -4  15  935.23  94.868   1
  -1  -4 -15 1000.62  95.901   1
  -1  -4 -15 1101.06  97.153   1
   1   4  15  933.98  92.647   1
   1   4  15  976.53  70.870   1
  -1   4 -15 1018.77  72.466   1
  -1   4 -15 1056.01  95.588   1
   1  -4  16 2972.78 177.659   1
   1  -4  16 3169.58 176.126   1
  -1  -4 -16 2883.91 179.380   1
  -1  -4 -16 2775.34 165.738   1
   1   4  16 2858.57 177.315   1
   1   4  16 2880.79 142.240   1
  -1   4 -16 3160.20 152.159   1
   1  -4  17  623.28  86.201   1
  -1  -4 -17  551.94  77.065   1
  -1  -4 -17  768.77  89.080   1
   1   4  17  704.63  85.826   1
   1   4  17  778.79  66.552   1
  -1   4 -17  794.12  67.303   1
  -1   4 -17  903.63  91.990   1
   1  -4  18  19415. 744.054   1
  -1  -4 -18  20426. 783.166   1
   1   4  18  20507. 745.306   1
  -1   4 -18  20673. 794.743   1
   1  -4  19  83417. 2915.20   1
   1  -4  19  84731. 2965.27   1
  -1  -4 -19  79568. 2803.50   1
   1   4  19  82603. 2847.31   1
   1   4  19  84136. 2963.70   1
  -1   4 -19  88204. 3085.10   1
  -1   4 -19  81070. 2795.05   1
   1  -4  20  26374. 994.054   1
   1  -4  20  27669. 1031.29   1
  -1  -4 -20  27509. 1041.93   1
  -1  -4 -20  27206. 1019.71   1
   1   4  20  28022. 1003.44   1
   1   4  20  28589. 1086.36   1
  -1   4 -20  30294. 1130.16   1
  -1   4 -20  27941. 1003.44  -1
   1  -4  21 7515.64 350.125   1
   1  -4  21 7018.14 326.658  -1
  -1  -4 -21 6955.56 336.358   1
   1   4  21 7083.85 296.683   1
   1   4  21 7916.14 378.285   1
  -1   4 -21 7490.61 351.689   1
  -1   4 -21 7130.78 299.781   1
   1  -4  22 8532.53 389.862   1
   1  -4  22 8807.88 390.488   1
  -1  -4 -22 8920.52 408.010   1
  -1  -4 -22 8366.70 375.469   1
   1   4  22 8898.61 357.947   1
   1   4  22 9270.95 430.225   1
  -1   4 -22 8870.45 361.076   1
  -1   4 -22 9602.62 429.286   1
   1  -4  23  63579. 2252.50   1
   1  -4  23  62359. 2220.27   1
  -1  -4 -23  59762. 2131.72   1
  -1  -4 -23  60106. 2155.19   1
   1   4  23  62015. 2156.13   1
   1   4  23  64675. 2320.40  -1
  -1   4 -23  63267. 2201.19   1
  -1   4 -23  67710. 2404.88   1
   1  -4  24  603.88  80.507  -1
  -1  -4 -24  394.87  93.961   1
  -1  -4 -24  713.70  94.430   1
   1   4  24  834.17  74.186   1
   1   4  24  869.84 109.793   1
  -1   4 -24  554.76  84.261   1
   1  -4  25  273.53  70.713   1
   1  -4  25  316.96  63.329   1
  -1  -4 -25  207.51  80.538   1
  -1  -4 -25  240.58  70.244   1
   1   4  25  327.91  76.345   1
   1   4  25  329.16  52.409  -1
  -1   4 -25  353.25  62.703   1
  -1   4 -25  331.04  72.747   1
   1  -4  26 3538.79 218.679   1
  -1  -4 -26 3102.00 204.850   1
  -1  -4 -26 3654.56 225.907   1
   1   4  26 3591.99 230.757   1
   1   4  26 3551.31 177.472   1
  -1   4 -26 3798.49 194.743   1
   1  -4  27 9846.67 444.618   1
   1  -4  27 9749.68 433.041   1
  -1  -4 -27 9577.59 441.176   1
  -1  -4 -27  10003. 459.011   1
   1   4  27 9877.96 465.269   1
   1   4  27 9852.93 394.868   1
  -1   4 -27  10128. 454.630   1
  -1   4 -27  10482. 425.531   1
   1   4  28  428.35  57.384   1
   1   4  28  442.43  85.826   1
  -1   4 -28  436.48  69.211   1
  -1   4 -28  544.12  83.980   1
  -1  -4 -29 4239.67 254.161   1
   1   4  29 3929.91 250.657   1
   1   4  29 4439.92 210.294   1
  -1   4 -29 4405.50 253.911   1
   1  -4  30  430.54  85.482   1
  -1  -4 -30  350.44  74.781   1
   1   4  30  415.83  86.327   1
   1   4  30  326.97  54.349  -1
  -1   4 -30  228.63  65.644   1
  -1   4 -30  319.77  65.488   1
   1  -4  31  156.51  63.611   1
  -1  -4 -31   51.44  49.718   1
   1   4  31   41.58  32.509   1
   1   4  31  120.59  57.415   1
  -1   4 -31   55.07  49.906   1
  -1   4 -31  108.54  53.129   1
   1  -4  32   80.19  59.105   1
  -1  -4 -32  140.93  57.071  -1
   1   4  32  146.71  48.123   1
   1   4  32  157.57  60.670   1
  -1   4 -32  201.22  61.483   1
  -1   4 -32  155.69  56.101   1
   1  -4  33  110.07  57.134   1
  -1   4 -33  204.72  65.050   1
  -1   4 -33  149.00  56.821   1
   1  -4  34 2856.38 199.343   1
  -1  -4 -34 2977.16 205.288   1
   1   4  34 2577.91 194.931   1
  -1   4 -34 3038.80 183.260   1
   1  -4  35 1596.68 152.002   1
  -1  -4 -35 1829.47 155.820   1
   1   4  35 1578.85 153.880   1
  -1   4 -35 1961.51 148.279   1
   1  -5 -36 1595.43 158.698   1
  -1   5  36 1820.71 174.186   1
   1  -5 -35 3344.80 222.215  -1
  -1  -5  35 3210.26 225.313   1
   1   5 -35 3351.06 197.027   1
  -1   5  35 3432.41 233.260  -1
   1  -5 -34  -49.66  62.078  -1
  -1  -5  34   90.02  59.230   1
   1   5 -34   32.35  51.564   1
  -1   5  34    9.70  47.904   1
  -1   5  34    9.93  39.049  -1
   1  -5 -33  118.52  69.962   1
  -1  -5  33  160.92  75.031   1
   1   5 -33  160.42  58.604   1
   1   5 -33  152.32  65.707   1
  -1   5  33  127.82  65.238   1
  -1   5  33  198.56  51.064   1
   1  -5 -32 1011.58 122.278   1
  -1  -5  32 1010.95 123.936   1
   1   5 -32 1321.65 135.263   1
   1   5 -32 1181.79 106.758   1
  -1   5  32 1195.87 101.533   1
  -1   5  32 1005.94 124.249   1
   1  -5 -31 8642.04 417.709   1
  -1  -5  31 9721.52 446.808   1
   1   5 -31 9565.07 394.868   1
   1   5 -31 9627.65 457.759   1
  -1   5  31 9277.21 447.121   1
  -1   5  31 9643.29 394.555   1
  -1  -5  30  126.66  61.139   1
   1   5 -30   69.90  48.811   1
  -1   5  30   35.42  35.951   1
   1  -5 -29 4274.09 256.070   1
  -1  -5  29 3876.72 238.329   1
   1   5 -29 4120.77 256.351   1
   1   5 -29 4449.31 218.147   1
  -1   5  29 4220.90 260.888   1
  -1   5  29 4120.77 199.624   1
   1  -5 -28  413.02  87.328   1
   1  -5 -28  324.47  78.410   1
  -1  -5  28  246.09  82.541   1
   1   5 -28  441.18  85.638   1
   1   5 -28  431.16  68.930   1
  -1   5  28  414.58  56.665   1
  -1   5  28  392.05  85.450   1
   1  -5 -27 1723.09 151.721   1
  -1  -5  27 1881.10 154.756   1
  -1  -5  27 1816.96 154.349   1
   1   5 -27 1667.71 117.616   1
   1   5 -27 1684.29 155.757   1
  -1   5  27 1840.74 161.702   1
   1  -5 -26   59.64  56.852   1
   1  -5 -26   69.87  53.974   1
  -1  -5  26  119.96  52.472   1
  -1  -5  26  162.92  72.121   1
   1   5 -26  149.16  52.440   1
   1   5 -26  122.72  55.914   1
  -1   5  26  135.54  65.488   1
  -1   5  26  216.83  45.056   1
   1  -5 -25  260.76  76.283   1
   1  -5 -25  304.19  81.946   1
  -1  -5  25  315.39  66.239   1
  -1  -5  25  316.33  95.432   1
   1   5 -25  362.01  58.198   1
   1   5 -25  361.39  80.288   1
  -1   5  25  402.06  86.233   1
  -1   5  25  423.34  55.882   1
   1  -5 -24   -8.57  43.836   1
   1  -5 -24   21.78  51.283   1
  -1  -5  24    4.28  32.791   1
  -1  -5  24  -43.96  66.270   1
   1   5 -24   11.01  36.233   1
   1   5 -24   46.53  46.558   1
  -1   5  24   39.21  44.180   1
  -1   5  24   -0.43  30.260   1
   1  -5 -23 8595.11 399.249   1
   1  -5 -23 8973.71 415.206   1
  -1  -5  23 8354.18 389.862   1
  -1  -5  23 9424.27 430.851   1
   1   5 -23 9502.49 383.604   1
   1   5 -23  10291. 474.968   1
  -1   5  23 9427.40 377.033   1
  -1   5  23 9533.78 441.489   1
   1  -5 -22  24033. 928.660   1
   1  -5 -22  23949. 919.586   1
  -1  -5  22  23623. 918.960   1
  -1  -5  22  23326. 896.119   1
   1   5 -22  26061. 1015.96   1
   1   5 -22  25232. 913.954   1
  -1   5  22  26577. 1023.47   1
  -1   5  22  24340. 881.413   1
   1  -5 -21  22256. 853.879   1
   1  -5 -21  22009. 857.321   1
  -1  -5  21  20948. 827.283   1
  -1  -5  21  23511. 901.438   1
   1   5 -21  23911. 941.488   1
   1   5 -21  23486. 853.566   1
  -1   5  21  24812. 975.906  -1
   1  -5 -20  21492. 837.296   1
  -1  -5  20  20651. 805.381   1
   1   5 -20  21658. 790.675   1
   1  -5 -19 5822.90 285.419   1
  -1  -5  19 5994.99 303.661   1
  -1  -5  19 6298.49 310.513   1
   1   5 -19 5782.22 247.090   1
   1   5 -19 7018.14 352.315   1
  -1   5  19 6223.40 261.264   1
   1  -5 -18 1128.28 109.887   1
   1  -5 -18 1234.98 117.960   1
  -1  -5  18  878.60  95.745   1
  -1  -5  18 1021.59 108.198   1
   1   5 -18  997.50 110.231   1
   1   5 -18  886.73  71.683   1
  -1   5  18  681.48  87.453   1
  -1   5  18  964.96  73.686   1
   1  -5 -17  11248. 482.478   1
   1  -5 -17 9856.06 404.881   1
  -1  -5  17  11408. 489.361   1
   1   5 -17  11186. 490.926   1
  -1   5  17  11417. 485.607   1
  -1   5  17  11599. 440.863   1
   1  -5 -16  37109. 1338.86   1
   1  -5 -16  39549. 1440.86   1
  -1  -5  16  36108. 1328.85   1
  -1  -5  16  35857. 1307.88   1
   1   5 -16  37109. 1371.71   1
   1   5 -16  36952. 1300.06   1
  -1   5  16  37547. 1369.52   1
  -1   5  16  38579. 1351.69   1
   1  -5 -15 1031.60  95.713   1
   1  -5 -15 1028.78  97.904   1
  -1  -5  15 1051.00  97.778   1
  -1  -5  15  920.21  96.089   1
   1   5 -15  946.49 100.813   1
   1   5 -15 1134.23  77.910   1
  -1   5  15  807.57  84.293   1
  -1   5  15  844.81  64.768   1
   1  -5 -14  25232. 947.746   1
  -1  -5  14  25795. 979.974   1
  -1  -5  14  27034. 1000.94   1
   1   5 -14  26783. 958.384   1
   1   5 -14  25835. 982.477   1
  -1   5  14  24337. 915.206   1
   1  -5 -13  342.93  55.726   1
  -1  -5  13  403.32  65.175   1
  -1  -5  13  376.72  56.571   1
   1   5 -13  307.45  43.992   1
   1   5 -13  446.50  69.556   1
  -1   5  13  394.56  43.617   1
  -1   5  13  334.79  56.101   1
  -1  -5  12  17156. 652.377   1
   1   5 -12  17656. 652.377   1
  -1   5  12  18392. 659.574   1
  -1   5  12  18576. 719.649   1
  -1  -5  11 6648.93 314.455   1
  -1  -5  11 6686.48 291.520   1
   1   5 -11 6373.59 308.542   1
   1   5 -11 7093.23 297.090  -1
  -1   5  11 6780.34 265.769   1
   1  -5 -10  60951. 2114.83   1
   1  -5 -10  60982. 2147.68   1
  -1  -5  10  59355. 2107.63   1
  -1  -5  10  61045. 2132.66   1
   1   5 -10  60044. 2132.66   1
   1   5 -10  63267. 2206.19   1
  -1   5  10  60513. 2128.28   1
  -1   5  10  63673. 2195.24   1
   1  -5  -9  10322. 425.219   1
   1  -5  -9 9874.83 381.727   1
  -1  -5   9  10128. 402.378   1
  -1  -5   9  10413. 443.679   1
   1   5  -9  10469. 417.396   1
   1   5  -9  10942. 461.827  -1
  -1   5   9 9978.09 412.390   1
  -1   5   9 9965.57 378.911   1
   1  -5  -8  427.72  45.839   1
   1  -5  -8  341.68  51.471   1
  -1  -5   8  352.63  54.818   1
   1   5  -8  500.00  67.772   1
  -1   5   8  469.96  45.901  -1
  -1   5   8  300.88  47.904   1
   1  -5  -7 3006.25 164.330   1
  -1  -5   7 2421.46 138.986   1
  -1  -5   7 2508.76 155.006   1
   1   5  -7 2413.64 152.628   1
   1   5  -7 2361.07 135.982   1
  -1   5   7 2803.19 136.639   1
   1  -5  -6 5957.44 249.155   1
  -1  -5   6 6013.76 283.354   1
  -1  -5   6 5522.52 250.407   1
   1   5  -6 5973.08 268.711   1
   1   5  -6 5219.02 255.350   1
  -1   5   6 6010.63 268.022   1
  -1   5   6 6282.85 260.920   1
   1  -5  -5 1295.37  92.209  -1
   1  -5  -5 1229.04  81.414   1
  -1  -5   5 1390.80 107.228   1
   1   5  -5 1568.21 106.821   1
   1   5  -5 1618.27 117.991   1
  -1   5   5 1380.47  86.045   1
  -1   5   5 1213.39  88.924   1
   1  -5  -4 3019.71 158.135   1
   1  -5  -4 2678.35 136.639   1
  -1  -5   4 3178.97 169.399   1
  -1  -5   4 2872.02 166.051   1
   1   5  -4 2916.14 161.233   1
   1   5  -4 3178.97 178.129   1
  -1   5   4 2886.10 152.409   1
  -1   5   4 2910.20 144.243   1
   1  -5  -3  465.27  52.315   1
  -1  -5   3  574.47  62.328   1
  -1  -5   3  551.63  64.549   1
   1   5  -3  668.96  67.303   1
   1   5  -3  659.26  71.464   1
  -1   5   3  453.38  50.939   1
   1  -5  -2 7618.89 316.020   1
  -1  -5   2 8510.63 365.769   1
  -1  -5   2 8692.11 367.334   1
   1   5  -2 9377.34 390.488   1
   1   5  -2 8047.55 351.063   1
  -1   5   2 8219.64 335.106   1
   1  -5  -1 7162.07 298.216   1
  -1  -5   1 7706.50 334.793   1
  -1  -5   1 7847.30 342.303   1
   1   5  -1 8407.38 358.573   1
  -1   5   1 7656.44 314.142   1
   1  -5   0  45557. 1597.62   1
  -1  -5   0  49718. 1765.02   1
  -1  -5   0  49969. 1772.21   1
   1   5   0  49937. 1769.40  -1
   1   5   0  50000. 1773.15   1
  -1   5   0  47622. 1668.33   1
  -1  -5  -1  650.50  71.245   1
  -1  -5  -1  505.32  60.701   1
   1   5   1  627.66  68.148   1
   1   5   1  629.54  68.398   1
  -1   5  -1  696.18  59.136   1
   1  -5   2 1699.31 106.790   1
   1  -5   2 1733.73 100.657   1
  -1  -5  -2 2076.66 134.136   1
  -1  -5  -2 1796.93 120.369   1
   1   5   2 2060.70 129.380   1
   1   5   2 1872.03 125.188   1
  -1   5  -2 1615.46  96.934   1
  -1   5  -2 1873.59 114.925   1
   1  -5   3 8160.19 324.781   1
   1  -5   3 8178.97 338.861   1
  -1  -5  -3 7919.27 347.309   1
  -1  -5  -3 8194.61 350.438   1
   1   5   3 7859.82 352.002   1
   1   5   3 8100.74 354.505   1
  -1   5  -3 8294.74 331.038   1
  -1   5  -3 8132.03 337.296   1
   1  -5   4  12103. 476.533   1
  -1  -5  -4  12982. 523.779   1
  -1  -5  -4  12046. 479.974   1
   1   5   4  12312. 500.625   1
   1   5   4  13066. 516.583   1
  -1   5  -4  12588. 491.551   1
  -1   5  -4  12409. 469.023   1
   1  -5   5  12872. 501.877   1
   1  -5   5  13335. 498.122   1
  -1  -5  -5  12306. 487.484   1
  -1  -5  -5  12209. 497.496   1
   1   5   5  12550. 495.619   1
   1   5   5  13032. 527.221   1
  -1   5  -5  13367. 521.589   1
  -1   5  -5  13886. 519.399   1
   1  -5   6  36233. 1275.03   1
   1  -5   6  37171. 1331.04   1
  -1  -5  -6  38141. 1363.27   1
  -1  -5  -6  36984. 1343.87   1
   1   5   6  37140. 1328.53   1
   1   5   6  36796. 1336.04   1
  -1   5  -6  36796. 1292.55   1
  -1   5  -6  35857. 1285.98   1
   1  -5   7 4561.95 202.409   1
   1  -5   7 4546.30 218.773   1
  -1  -5  -7 4890.48 244.868   1
  -1  -5  -7 4536.92 215.425   1
   1   5   7 4599.49 218.711   1
   1   5   7 5050.06 252.565   1
  -1   5  -7 4586.98 199.405   1
  -1   5  -7 4696.49 226.157   1
   1  -5   8  57322. 2017.52   1
   1  -5   8  55350. 1928.97   1
  -1  -5  -8  55569. 1949.94   1
   1   5   8  55663. 1950.25   1
  -1   5  -8  54005. 1868.27   1
  -1   5  -8  55757. 1965.58   1
   1  -5   9 2277.53 140.238   1
  -1  -5  -9 2400.19 160.169   1
  -1  -5  -9 2132.35 126.189   1
   1   5   9 2091.05 143.273   1
   1   5   9 2337.92 132.885   1
  -1   5  -9 2330.10 142.741   1
   1  -5  10 9170.83 376.095   1
   1  -5  10 8626.40 368.272   1
  -1  -5 -10 7831.66 324.155   1
   1   5  10 8457.44 346.683   1
   1   5  10 8507.50 381.727   1
  -1   5 -10 8657.69 369.837   1
  -1   5 -10 9105.12 349.499   1
   1  -5  11  515.02  63.486   1
   1  -5  11  509.07  62.516   1
  -1  -5 -11  406.76  65.113  -1
  -1  -5 -11  471.84  58.511   1
   1   5  11  545.37  72.528   1
   1   5  11  470.27  52.253   1
  -1   5 -11  557.57  48.029   1
  -1   5 -11  575.72  69.493   1
   1  -5  12  576.66  71.527  -1
   1  -5  12  443.37  62.672  -1
  -1  -5 -12  662.70  81.508   1
   1   5  12  561.64  73.623   1
  -1   5 -12  545.99  47.215   1
  -1   5 -12  532.23  77.409   1
   1  -5  13  727.16  80.914   1
   1  -5  13  709.01  76.564   1
  -1  -5 -13  621.09  78.848   1
  -1  -5 -13  729.04  73.060   1
   1   5  13  771.28  87.328   1
   1   5  13  682.10  62.954   1
  -1   5 -13  572.28  71.120   1
  -1   5 -13  723.09  57.290   1
   1  -5  14  11067. 462.453   1
   1  -5  14  10607. 444.931   1
  -1  -5 -14  10372. 454.943   1
  -1  -5 -14  10116. 414.893   1
   1   5  14  10538. 462.453   1
   1   5  14  10845. 416.145   1
  -1   5 -14 9590.10 410.513   1
  -1   5 -14  11167. 422.715   1
   1  -5  15 4236.54 227.002   1
   1  -5  15 4123.90 220.369   1
  -1  -5 -15 4114.51 233.229   1
  -1  -5 -15 3948.68 207.134   1
   1   5  15 4142.67 237.234   1
   1   5  15 3986.23 181.477   1
  -1   5 -15 4224.03 223.686   1
  -1   5 -15 3948.68 179.568   1
   1  -5  16  304.72  55.382   1
   1  -5  16  423.65  74.468  -1
  -1  -5 -16  367.96  66.552   1
  -1  -5 -16  280.51  60.920   1
   1   5  16  346.37  66.896   1
   1   5  16  381.41  47.466   1
  -1   5 -16  402.38  64.956   1
  -1   5 -16  312.08  45.807   1
   1  -5  17 1304.75 126.408   1
   1  -5  17 1130.79 103.567   1
  -1  -5 -17 1234.04 114.362   1
  -1  -5 -17 1660.82 126.596   1
   1   5  17 1518.46  95.275  -1
   1   5  17 1542.86 133.511   1
   1  -5  18 1682.73 136.233   1
   1  -5  18 1263.45 112.109   1
  -1  -5 -18 1503.44 132.259   1
  -1  -5 -18 1567.90 119.086   1
   1   5  18 1357.95 130.225   1
   1   5  18 1572.90  98.873   1
  -1   5 -18 1551.31  98.498   1
  -1   5 -18 1725.28 132.165   1
   1  -5  19 1534.10 134.324   1
   1  -5  19 1668.33 130.757   1
  -1  -5 -19 1550.06 135.012   1
  -1  -5 -19 1260.01 113.986   1
   1   5  19 1431.16 132.572   1
   1   5  19 1611.39 101.251   1
  -1   5 -19 1670.84 132.979   1
  -1   5 -19 1525.03  99.937   1
   1  -5  20  648.94 100.094   1
  -1  -5 -20  663.02  92.209   1
   1   5  20  633.60  89.393   1
  -1   5 -20  559.76  63.830   1
   1  -5  21 1744.99 135.169   1
   1  -5  21 1252.19 127.409   1
  -1  -5 -21 1399.25 128.629   1
  -1  -5 -21 1642.36 142.397   1
   1   5  21 1446.18  96.245   1
   1   5  21 1424.59 134.199   1
  -1   5 -21 1446.49  98.873   1
  -1   5 -21 1709.64 138.047   1
   1  -5  22  173.44  58.354   1
   1  -5  22   58.73  44.430   1
  -1  -5 -22  112.83  56.852   1
  -1  -5 -22   44.49  51.940   1
   1   5  22   85.04  43.899   1
   1   5  22   65.30  34.919   1
  -1   5 -22   44.09  44.024   1
  -1   5 -22   91.24  44.900   1
   1  -5  23  170.53  67.052   1
   1  -5  23  145.81  50.720   1
   1   5  23  243.52  46.715   1
   1   5  23  259.51  67.303  -1
  -1   5 -23  267.37  55.319   1
  -1   5 -23  231.98  61.639   1
   1  -5  24  452.44  83.166   1
   1  -5  24  351.69  66.176   1
  -1  -5 -24  366.08  78.442   1
   1   5  24  564.77  62.578   1
  -1   5 -24  418.02  66.020   1
  -1   5 -24  460.89  79.005   1
   1  -5  25 2231.22 168.773   1
   1  -5  25 1957.13 150.657   1
  -1  -5 -25 1925.53 160.888   1
  -1  -5 -25 1974.65 159.825  -1
   1   5  25 2095.12 124.624   1
   1   5  25 1984.04 166.208   1
  -1   5 -25 1931.79 123.623   1
  -1   5 -25 1884.23 152.628   1
   1  -5  26 1838.23 150.000   1
   1  -5  26 1736.86 140.832   1
  -1  -5 -26 1723.72 152.221   1
   1   5  26 1694.93 153.911   1
  -1   5 -26 1846.99 122.716   1
  -1   5 -26 1469.02 136.014   1
   1  -5  27  827.28 104.787   1
   1  -5  27  767.21  97.559   1
  -1  -5 -27  745.62 110.732   1
  -1  -5 -27  642.68  96.120  -1
   1   5  27  746.87 106.133   1
   1   5  27  850.12  77.065   1
  -1   5 -27  730.60  85.763   1
  -1   5 -27  727.78  97.685   1
   1  -5  28  -44.77  57.040   1
  -1  -5 -28  136.55  55.257   1
  -1   5 -28   91.40  54.662   1
  -1   5 -28   42.02  46.245   1
   1  -5  29  12462. 541.927   1
   1   5  29  12265. 489.987   1
  -1   5 -29  12459. 492.803   1
  -1   5 -29  11915. 525.969   1
   1  -5  30 4727.78 269.712   1
  -1  -5 -30 4796.62 278.661   1
   1   5  30 5115.76 301.283   1
   1   5  30 5212.76 239.174  -1
  -1   5 -30 5012.51 241.020   1
   1  -5  31 2767.21 192.866   1
  -1  -5 -31 2491.86 187.328   1
   1   5  31 2656.44 148.842   1
   1   5  31 3047.87 217.772   1
  -1   5 -31 2714.64 160.325   1
  -1   5 -31 2752.81 191.364   1
  -1  -5 -32 1913.01 160.263   1
   1   5  32 1995.30 173.780   1
   1   5  32 1989.36 123.185   1
  -1   5 -32 1889.86 157.885   1
   1  -5  33   19.92  57.854   1
  -1  -5 -33    1.58  39.925   1
   1   5  33   71.34  51.408  -1
   1   5  33   18.29  36.327   1
  -1   5 -33   46.96  52.034   1
   1  -5  34   23.04  62.922   1
  -1  -5 -34   16.74  40.770   1
   1   5  34  -23.12  45.870   1
  -1   5 -34   -1.16  50.094   1
  -1  -5 -35 2108.26 173.967   1
   1   5  35 2102.63 179.568   1
   1  -6 -35   51.25  55.726   1
  -1   6  35  -42.96  39.268   1
   1  -6 -34  130.57  60.169   1
  -1  -6  34   49.37  74.562   1
   1   6 -34   15.23  56.602   1
  -1   6  34    9.45  46.058   1
  -1  -6  33 1006.57 121.151   1
   1   6 -33  870.46  95.964   1
  -1   6  33  958.70  89.393  -1
   1  -6 -32 1382.98 140.425   1
  -1  -6  32 1389.55 142.115  -1
   1   6 -32 1489.67 143.367   1
   1   6 -32 1257.82 112.203   1
  -1   6  32 1581.98 155.319   1
  -1   6  32 1465.58 106.727   1
   1  -6 -31  147.93  63.486   1
  -1  -6  31  268.71  73.123   1
   1   6 -31  153.69  55.820   1
   1   6 -31  244.31  69.305   1
  -1   6  31  209.73  68.273   1
   1  -6 -30  445.24  89.080   1
  -1  -6  30  526.91 102.972   1
   1   6 -30  549.44  79.255   1
   1   6 -30  320.40  74.687   1
  -1   6  30  473.40  60.544   1
  -1   6  30  556.95 100.188   1
   1  -6 -29 1905.82 163.673   1
  -1  -6  29 1956.51 167.178   1
   1   6 -29 1609.51 152.597   1
   1   6 -29 2055.07 135.419   1
  -1   6  29 1995.62 124.468   1
  -1   6  29 2049.43 176.314   1
   1  -6 -28  350.75  85.857   1
   1  -6 -28  364.20  84.574   1
   1   6 -28  296.53  75.250   1
  -1   6  28  425.84  89.831  -1
  -1   6  28  342.62  55.851   1
   1  -6 -27 1963.08 160.826   1
   1  -6 -27 1916.77 164.893   1
  -1  -6  27 2050.06 175.062   1
   1   6 -27 2102.63 174.218   1
   1   6 -27 1891.11 120.588   1
  -1   6  27 1780.04 162.609   1
  -1   6  27 2010.32 123.780   1
   1  -6 -26 2187.11 175.845   1
   1  -6 -26 2031.29 165.019   1
  -1  -6  26 2046.93 163.892  -1
  -1  -6  26 2684.60 198.654   1
   1   6 -26 2062.89 129.725   1
   1   6 -26 2092.93 173.342   1
  -1   6  26 1981.54 119.180   1
  -1   6  26 2067.90 172.497   1
   1  -6 -25 6761.57 340.738   1
  -1  -6  25 7496.86 369.837   1
   1   6 -25 6573.84 285.857   1
  -1   6  25 6598.87 282.759   1
   1  -6 -24 6896.11 352.941   1
   1  -6 -24 7171.46 350.125   1
  -1  -6  24 7268.45 347.622   1
  -1  -6  24 7043.17 357.634   1
   1   6 -24 7421.77 313.829   1
   1   6 -24 7409.25 381.727   1
  -1   6  24 7252.81 370.463   1
  -1   6  24 7202.75 302.096   1
   1  -6 -23  11380. 510.012   1
   1  -6 -23  10760. 472.465   1
  -1  -6  23  11546. 517.834   1
   1   6 -23  12575. 561.326   1
  -1   6  23  11668. 453.379   1
  -1   6  23  11011. 502.190   1
   1  -6 -22 3225.90 193.930   1
   1  -6 -22 3629.53 226.940   1
  -1  -6  22 3482.47 219.806   1
  -1  -6  22 3463.70 221.120   1
   1   6 -22 3613.89 232.165   1
   1   6 -22 3873.59 189.518   1
  -1   6  22 3839.17 183.855   1
  -1   6  22 3764.08 234.512   1
   1  -6 -21   29.23  46.715   1
  -1  -6  21   70.49  61.733   1
  -1  -6  21   51.69  38.329   1
   1   6 -21  115.02  52.597   1
   1   6 -21   40.11  33.448   1
  -1   6  21   42.49  42.272   1
   1  -6 -20 1085.42 115.113   1
   1  -6 -20 1081.66 115.895   1
  -1  -6  20  879.85 105.601   1
  -1  -6  20  945.87 106.977   1
   1   6 -20  884.54 109.105   1
   1   6 -20  877.66  74.937   1
  -1   6  20 1250.31 125.250   1
  -1   6  20 1057.26  81.007   1
   1  -6 -19 3060.38 198.905   1
   1  -6 -19 3379.22 196.089   1
  -1  -6  19 3238.42 202.346   1
   1   6 -19 3322.90 164.612   1
  -1   6  19 3065.70 152.785   1
  -1   6  19 3178.97 207.822   1
   1  -6 -18  33730. 1233.42   1
   1  -6 -18  32760. 1224.03   1
  -1  -6  18  34731. 1306.94   1
  -1  -6  18  32572. 1204.00   1
   1   6 -18  35012. 1240.30   1
   1   6 -18  35732. 1343.55   1
  -1   6  18  35138. 1316.33   1
  -1   6  18  34887. 1231.85   1
   1  -6 -17 1206.51 109.136   1
   1  -6 -17 1284.73 119.149   1
  -1  -6  17 1010.95 102.691   1
  -1  -6  17 1297.87 124.937   1
   1   6 -17 1251.56 123.060   1
   1   6 -17 1160.51  82.009   1
  -1   6  17 1426.47 128.097   1
  -1   6  17 1568.83  97.184   1
   1  -6 -16  194.05  51.909   1
   1  -6 -16  328.85  64.518   1
  -1  -6  16  141.80  48.874   1
   1   6 -16  201.56  57.947   1
  -1   6  16  331.04  64.581   1
  -1   6  16  317.27  44.587   1
   1  -6 -15  12963. 519.399   1
   1  -6 -15  13351. 561.013   1
  -1  -6  15  13135. 534.417   1
  -1  -6  15  12863. 550.688  -1
   1   6 -15  13401. 574.468   1
   1   6 -15  12772. 489.987   1
  -1   6  15  13292. 495.932   1
  -1   6  15  13195. 554.442   1
   1  -6 -14 9352.31 419.899   1
   1  -6 -14  10200. 425.531   1
  -1  -6  14 9928.02 446.495   1
  -1  -6  14 9668.33 409.261  -1
   1   6 -14 9987.47 396.433   1
   1   6 -14 9674.58 443.679   1
   1  -6 -13 5885.48 264.925   1
   1  -6 -13 6004.37 298.936   1
  -1  -6  13 5888.60 272.809   1
  -1  -6  13 5932.41 302.972   1
   1   6 -13 6098.24 312.891   1
   1   6 -13 5738.42 250.219   1
  -1   6  13 6041.92 310.607   1
   1  -6 -12  17525. 656.445   1
   1  -6 -12  18814. 739.048   1
  -1  -6  12  18955. 755.631   1
  -1  -6  12  18949. 717.459   1
   1   6 -12  19111. 711.827   1
   1   6 -12  18429. 739.987   1
  -1   6  12  18570. 673.341   1
  -1   6  12  19221. 752.502   1
   1  -6 -11  16855. 668.648   1
   1  -6 -11  17512. 653.629   1
  -1  -6  11  15976. 652.064   1
  -1  -6  11  16054. 616.708   1
   1   6 -11  17206. 652.690  -1
   1   6 -11  16693. 677.721   1
  -1   6  11  17466. 641.113   1
  -1   6  11  17293. 685.231   1
  -1  -6  10 1158.63  91.708   1
  -1  -6  10 1352.31 120.244   1
   1   6 -10 1077.60  85.920   1
   1   6 -10 1105.44 114.487   1
  -1   6  10 1162.39  77.847  -1
   1  -6  -9  601.38  58.354   1
   1  -6  -9  652.69  75.907   1
  -1  -6   9  528.47  72.372   1
  -1  -6   9  493.74  58.573   1
   1   6  -9  435.86  56.727   1
   1   6  -9  733.42  88.110   1
  -1   6   9  573.22  56.352   1
  -1   6   9  577.91  70.213   1
   1  -6  -8 5913.64 253.473   1
  -1  -6   8 5488.10 279.787   1
  -1  -6   8 5459.94 253.223   1
   1   6  -8 5337.92 273.248   1
   1   6  -8 5816.64 267.271   1
  -1   6   8 5851.06 251.189   1
  -1   6   8 6073.21 287.265   1
   1  -6  -7  15329. 578.222   1
   1  -6  -7  14819. 589.486   1
  -1  -6   7  15244. 618.272   1
  -1  -6   7  15594. 602.941   1
   1   6  -7  15541. 602.941   1
   1   6  -7  15773. 637.046   1
  -1   6   7  15385. 579.474   1
  -1   6   7  14687. 581.977   1
   1  -6  -6 1832.91 111.295   1
   1  -6  -6 2177.72 139.581   1
  -1  -6   6 2287.23 153.755   1
  -1   6   6 1859.20 112.547   1
  -1   6   6 1736.23 121.214   1
   1  -6  -5  25469. 924.592   1
   1  -6  -5  25372. 941.801   1
  -1  -6   5  25704. 952.753   1
  -1  -6   5  25854. 974.342   1
   1   6  -5  25316. 957.759   1
   1   6  -5  25463. 944.304   1
  -1   6   5  24825. 922.715   1
  -1   6   5  24922. 905.819   1
   1  -6  -4  12409. 492.177   1
   1  -6  -4  13069. 506.570   1
  -1  -6   4  12015. 500.312   1
  -1  -6   4  12760. 513.141   1
   1   6  -4  12597. 522.215  -1
   1   6  -4  13035. 523.779   1
  -1   6   4  13501. 533.479   1
  -1   6   4  13680. 527.847   1
   1  -6  -3 2424.28 138.266   1
   1  -6  -3 2452.44 144.180   1
  -1  -6   3 2202.13 144.712  -1
  -1  -6   3 2143.61 138.141   1
   1   6  -3 2338.86 146.057   1
   1   6  -3 2083.85 143.304   1
  -1   6   3 2339.48 133.354   1
  -1   6   3 2470.27 144.368   1
   1  -6  -2   80.29  31.758   1
  -1  -6   2   21.11  25.210   1
  -1  -6   2   67.46  30.266   1
   1   6  -2    0.58  23.570   1
   1   6  -2   32.35  28.536   1
  -1   6   2   11.87  25.404   1
  -1   6   2  105.69  30.716   1
  -1  -6   1  462.45  63.736   1
  -1  -6   1  423.65  62.516   1
   1   6  -1  542.24  66.489   1
   1   6  -1  442.11  63.486   1
  -1   6   1  590.11  61.671   1
  -1   6   1  599.81  63.673   1
  -1  -6   0  14603. 583.854  -1
  -1  -6   0  15754. 624.530   1
   1   6   0  15288. 607.947   1
   1   6   0  15025. 594.805   1
  -1   6   0  14481. 561.952  -1
  -1   6   0  15203. 581.038   1
  -1  -6  -1  46120. 1656.44   1
  -1  -6  -1  46621. 1670.52   1
   1   6   1  47466. 1699.31   1
   1   6   1  46683. 1674.59  -1
  -1   6  -1  46308. 1643.62   1
  -1   6  -1  45244. 1597.62   1
   1  -6   2  22466. 831.664   1
   1  -6   2  21993. 821.025   1
  -1  -6  -2  22816. 862.014  -1
  -1  -6  -2  20976. 804.755   1
   1   6   2  21395. 812.890   1
   1   6   2  22569. 858.885   1
  -1   6  -2  21683. 811.639   1
  -1   6  -2  22813. 836.357   1
   1  -6   3  83886. 2902.69   1
   1  -6   3  80945. 2818.83   1
  -1  -6  -3  82290. 2873.28   1
  -1  -6  -3  80695. 2829.47   1
   1   6   3  82916. 2904.88   1
  -1   6  -3  82322. 2867.02   1
  -1   6  -3  82290. 2846.99   1
   1  -6   4  48623. 1708.07   1
   1  -6   4  47121. 1678.35   1
  -1  -6  -4  52691. 1872.96   1
  -1  -6  -4  51909. 1858.88   1
   1   6   4  49906. 1791.61   1
   1   6   4  51345. 1827.91   1
  -1   6  -4  48874. 1716.21   1
  -1   6  -4  46433. 1653.94  -1
   1  -6   5 5203.37 251.376   1
   1  -6   5 4637.04 211.764   1
  -1  -6  -5 4968.71 256.946   1
  -1  -6  -5 5265.95 255.162   1
   1   6   5 4809.13 251.627   1
   1   6   5 5159.57 251.095   1
  -1   6  -5 4508.76 226.627   1
  -1   6  -5 4871.71 219.712   1
   1  -6   6  14518. 547.872  -1
   1  -6   6  14405. 572.903   1
  -1  -6  -6  13955. 553.191   1
  -1  -6  -6  14837. 609.824   1
   1   6   6  14318. 568.210   1
   1   6   6  14218. 591.677   1
  -1   6  -6  14941. 590.112   1
  -1   6  -6  14840. 559.449   1
   1  -6   7   -0.98  21.849   1
   1  -6   7   13.04  22.409   1
  -1  -6  -7  -12.37  22.766   1
   1   6   7   31.63  22.706   1
  -1   6  -7   23.54  21.974   1
  -1   6  -7    7.41  21.724   1
   1  -6   8 5929.28 284.449   1
  -1  -6  -8 5716.51 264.580   1
  -1  -6  -8 5926.15 298.779   1
   1   6   8 6057.57 278.911   1
   1   6   8 6023.15 298.185   1
  -1   6  -8 5644.55 273.091   1
   1  -6   9  71965. 2498.75   1
   1  -6   9  76126. 2671.77   1
  -1  -6  -9  72090. 2553.19   1
  -1  -6  -9  76627. 2672.71   1
   1   6   9  74656. 2601.06   1
   1   6   9  76032. 2687.73   1
  -1   6  -9  69962. 2414.58   1
  -1   6  -9  75000. 2635.48   1
   1  -6  10  27369. 1022.84   1
   1  -6  10  26067. 952.440   1
  -1  -6 -10  24684. 909.261   1
  -1  -6 -10  25917. 992.802   1
   1   6  10  26205. 1001.25   1
   1   6  10  25748. 945.869   1
  -1   6 -10  25995. 927.721   1
  -1   6 -10  27375. 1026.59   1
   1  -6  11  12353. 514.080   1
   1  -6  11  13845. 544.430   1
  -1  -6 -11  13364. 567.584   1
   1   6  11  12344. 527.534   1
  -1   6 -11  11974. 503.441   1
  -1   6 -11  13051. 489.048   1
   1  -6  12 9565.07 421.464   1
   1  -6  12 9590.10 402.065   1
  -1  -6 -12 9812.26 403.942   1
  -1  -6 -12 9687.10 440.550   1
   1   6  12 9809.13 442.428   1
   1   6  12 9030.03 367.647   1
  -1   6 -12 8660.82 337.922   1
  -1   6 -12 9098.86 403.629  -1
   1  -6  13  22553. 868.272  -1
   1  -6  13  22390. 843.241   1
  -1  -6 -13  22090. 869.211   1
  -1  -6 -13  21417. 800.688  -1
   1   6  13  21067. 774.092  -1
   1   6  13  22415. 882.352   1
  -1   6 -13  22653. 811.952   1
  -1   6 -13  22184. 856.382   1
   1  -6  14  32322. 1201.50   1
   1  -6  14  29947. 1106.69   1
  -1  -6 -14  31446. 1190.86  -1
  -1  -6 -14  30313. 1104.82   1
   1   6  14  33636. 1200.56   1
   1   6  14  31665. 1200.56   1
  -1   6 -14  31164. 1101.69  -1
  -1   6 -14  32290. 1204.00   1
   1  -6  15  11514. 485.919   1
   1  -6  15  10494. 457.133   1
  -1  -6 -15  10901. 489.987   1
  -1  -6 -15  11615. 473.091   1
   1   6  15  10523. 408.010   1
   1   6  15  10979. 492.177   1
  -1   6 -15  10153. 448.372   1
  -1   6 -15  11358. 433.667   1
   1  -6  16  39424. 1436.17   1
   1  -6  16  38955. 1427.41   1
   1   6  16  40957. 1438.36   1
   1   6  16  40394. 1500.31   1
  -1   6 -16  40332. 1482.79   1
  -1   6 -16  39424. 1384.54   1
   1  -6  17  11783. 498.748   1
   1  -6  17  12513. 529.411   1
   1   6  17  12559. 477.784   1
  -1   6 -17  13745. 581.038   1
  -1   6 -17  12969. 492.803   1
   1  -6  18  15303. 618.272   1
   1  -6  18  17146. 691.489   1
  -1  -6 -18  15713. 663.016   1
  -1  -6 -18  15666. 624.530   1
   1   6  18  16324. 684.292  -1
   1   6  18  16796. 623.278   1
  -1   6 -18  16690. 620.775   1
  -1   6 -18  17850. 726.219   1
   1  -6  19 3194.61 199.405   1
  -1  -6 -19 2697.12 172.997   1
  -1  -6 -19 2890.49 203.160   1
   1   6  19 2445.87 133.792   1
   1   6  19 2716.20 195.306  -1
  -1   6 -19 2416.77 133.573   1
   1  -6  20  26636. 1006.26   1
   1  -6  20  26771. 1025.34   1
  -1  -6 -20  26464. 1035.04   1
  -1  -6 -20  27531. 1035.98   1
   1   6  20  26142. 1025.66   1
   1   6  20  26974. 970.900   1
  -1   6 -20  26477. 1023.47   1
  -1   6 -20  26214. 945.243   1
   1  -6  21 2055.69 158.198   1
   1  -6  21 2183.98 165.801   1
  -1  -6 -21 2204.94 176.564   1
   1   6  21 2007.19 119.712   1
   1   6  21 1797.87 157.634   1
  -1   6 -21 1847.31 153.723   1
  -1   6 -21 1995.62 121.652   1
   1  -6  22 2679.28 184.668  -1
   1  -6  22 2933.04 199.437   1
  -1  -6 -22 2372.96 183.792   1
  -1  -6 -22 2534.73 172.403   1
   1   6  22 2788.80 149.593   1
   1   6  22 2817.27 203.692   1
  -1   6 -22 2750.31 150.469   1
  -1   6 -22 2817.27 196.151   1
   1  -6  23 2154.88 163.611   1
  -1  -6 -23 2318.83 170.838  -1
  -1  -6 -23 2041.30 168.116   1
  -1   6 -23 2411.76 179.975   1
   1  -6  24 8060.07 387.985   1
   1  -6  24 7844.17 377.659   1
  -1  -6 -24 7465.57 380.162  -1
  -1  -6 -24 7897.36 375.469   1
   1   6  24 7618.89 403.316   1
  -1   6 -24 8642.04 416.771   1
  -1   6 -24 8066.32 336.045   1
   1  -6  25  357.63  84.449  -1
  -1  -6 -25   98.87  60.451   1
  -1  -6 -25  237.89  82.697   1
   1   6  25  227.57  47.027   1
   1   6  25  119.40  56.383   1
  -1   6 -25  264.08  54.818   1
   1  -6  26  531.29 106.821   1
  -1  -6 -26  637.05 103.066   1
  -1  -6 -26  722.78 106.571   1
   1   6  26  790.68  74.249   1
   1   6  26  748.75 105.695   1
  -1   6 -26  969.65 116.521   1
  -1   6 -26  664.27  78.536   1
  -1  -6 -27 2644.87 197.903   1
  -1  -6 -27 3338.54 219.555   1
   1   6  27 3260.32 168.241   1
   1   6  27 3407.38 236.107   1
  -1   6 -27 3138.29 171.933   1
  -1   6 -27 3232.16 219.024   1
  -1  -6 -28  240.02  72.591  -1
   1   6  28  231.20  49.280  -1
   1   6  28  164.49  68.085   1
  -1   6 -28  239.08  70.088  -1
  -1  -6 -29 2920.84 211.295   1
   1   6  29 2721.84 208.636   1
   1   6  29 2748.75 152.816   1
  -1   6 -29 2868.27 206.915   1
  -1   6 -29 3138.29 174.374   1
   1  -6  30  240.86  81.320   1
  -1  -6 -30  149.31  59.293   1
   1   6  30  209.73  67.146   1
  -1   6 -30  210.89  59.981   1
  -1   6 -30  359.82  79.818   1
   1  -6  31  182.67  64.581   1
  -1  -6 -31  206.32  68.617  -1
   1   6  31  182.23  47.685   1
   1   6  31  169.05  63.892   1
  -1   6 -31  125.59  57.415   1
  -1   6 -31  160.83  64.894   1
   1  -6  32 4030.03 242.928   1
   1   6  32 4480.60 212.578   1
  -1   6 -32 4349.18 267.835   1
  -1   6 -32 4555.69 227.034   1
   1  -6  33  315.71  84.074   1
  -1  -6 -33   83.04  63.517   1
   1   6  33  174.72  70.400   1
   1   6  33  170.99  51.471   1
  -1   6 -33  249.25  67.960   1
   1  -6  34   24.58  64.205   1
  -1  -6 -34   48.09  48.216   1
   1   6  34  -11.91  44.743   1
  -1   6 -34   -7.67  50.970   1
   1  -7 -35 1331.66 146.714   1
  -1   7  35 1769.40 165.081   1
   1  -7 -34   58.57  55.632   1
  -1   7  34   -6.59  41.333   1
   1  -7 -33 3560.70 244.055   1
  -1  -7  33 3710.88 241.427   1
   1   7 -33 3789.11 199.969   1
  -1   7  33 3347.93 180.037   1
  -1   7  33 3632.66 255.037   1
   1  -7 -32 1662.70 164.362   1
  -1  -7  32 1517.52 152.284   1
   1   7 -32 1877.34 127.910   1
   1   7 -32 1682.41 166.927   1
  -1   7  32 1805.69 118.367   1
  -1   7  32 2062.89 178.880   1
   1  -7 -31 3118.90 223.216   1
   1   7 -31 2602.94 199.937   1
  -1   7  31 3157.07 163.423   1
  -1   7  31 3507.51 243.523   1
   1  -7 -30  335.73  84.418   1
  -1  -7  30  414.27 102.065   1
   1   7 -30  474.34  87.265   1
   1   7 -30  380.79  68.742   1
  -1   7  30  475.91  93.836   1
  -1   7  30  401.13  61.890   1
  -1  -7  29 7600.12 380.788   1
   1   7 -29 6943.05 304.537   1
   1   7 -29 6354.81 348.873   1
  -1   7  29 6864.82 296.214   1
   1  -7 -28  516.58  95.901   1
  -1  -7  28  337.92 105.069   1
   1   7 -28  379.85  84.136   1
   1   7 -28  490.30  70.025   1
  -1   7  28  358.89  84.512   1
  -1   7  28  636.73  70.432   1
   1  -7 -27  274.41  82.634   1
   1  -7 -27  249.06  76.189   1
  -1  -7  27  227.57 103.692   1
   1   7 -27  171.09  60.826   1
   1   7 -27  281.13  72.434   1
  -1   7  27  264.67  49.781   1
  -1   7  27  304.54  78.629   1
   1  -7 -26   51.66  54.068   1
   1  -7 -26   91.77  87.140   1
  -1  -7  26  -73.90  72.246   1
   1   7 -26   70.02  44.305   1
   1   7 -26  -20.87  41.208   1
  -1   7  26   57.60  47.247   1
  -1   7  26   50.06  35.982   1
   1  -7 -25 1211.20 134.324   1
   1  -7 -25 1492.80 148.873  -1
  -1  -7  25 1163.64 122.153   1
   1   7 -25 1792.86 118.648   1
   1   7 -25 1703.69 158.510   1
  -1   7  25 1588.23 106.696   1
  -1   7  25 1560.70 152.910   1
   1  -7 -24  389.55  91.583   1
   1  -7 -24  342.93  80.976   1
  -1  -7  24  254.63  88.204   1
   1   7 -24  507.82  66.583   1
  -1   7  24  280.32  48.216   1
  -1   7  24  280.79  73.342   1
   1  -7 -23  418.33  84.168   1
   1  -7 -23  346.06  81.039   1
  -1  -7  23  375.78  92.146   1
  -1  -7  23  281.82  68.085   1
   1   7 -23  378.28  59.606   1
   1   7 -23  374.84  80.726   1
  -1   7  23  303.54  74.218   1
  -1   7  23  451.19  56.727   1
   1  -7 -22 1914.58 156.445   1
   1  -7 -22 1822.28 158.855   1
  -1  -7  22 1823.21 156.070   1
   1   7 -22 1633.29 153.316   1
  -1   7  22 1691.80 107.916   1
  -1   7  22 1570.40 147.309   1
   1  -7 -21  113.70  56.445   1
   1  -7 -21   71.53  61.420   1
  -1  -7  21  205.10  58.417   1
  -1  -7  21   51.72  54.255   1
   1   7 -21  126.75  38.298   1
   1   7 -21  124.00  58.260   1
  -1   7  21   90.64  37.265   1
  -1   7  21   91.11  47.090   1
   1  -7 -20  258.23  67.835   1
   1  -7 -20  251.75  70.995  -1
  -1  -7  20  198.84  57.916   1
  -1  -7  20  315.39  73.654   1
   1   7 -20  282.16  48.342   1
   1   7 -20  400.50  80.163   1
  -1   7  20  253.41  44.305   1
  -1   7  20  301.72  70.088   1
   1  -7 -19  868.27  98.748   1
   1  -7 -19  782.54 102.284   1
  -1  -7  19  747.81  94.149   1
  -1  -7  19  755.94  96.214   1
   1   7 -19  850.44 109.042   1
   1   7 -19 1011.26  81.195   1
  -1   7  19  836.67 104.224   1
  -1   7  19  911.45  73.216   1
   1  -7 -18 7174.59 331.038   1
  -1  -7  18 6968.08 332.290   1
   1   7 -18 7440.54 307.196   1
  -1   7  18 7240.29 294.399   1
   1  -7 -17  153.13  54.255   1
   1  -7 -17  152.60  51.815   1
  -1  -7  17  155.54  53.254   1
  -1  -7  17  213.33  58.730   1
   1   7 -17  249.25  65.613   1
   1   7 -17  145.68  38.517   1
  -1   7  17  272.78  43.461   1
  -1   7  17  243.30  64.111   1
   1  -7 -16  16217. 673.341   1
   1  -7 -16  16164. 634.855   1
  -1  -7  16  16280. 682.415   1
  -1  -7  16  15989. 638.610   1
   1   7 -16  16242. 682.415  -1
   1   7 -16  16868. 633.917   1
  -1   7  16  16805. 696.182   1
  -1   7  16  16058. 594.180   1
   1  -7 -15  27037. 1041.30   1
   1  -7 -15  28270. 1040.67   1
  -1  -7  15  29815. 1143.93   1
   1   7 -15  28254. 1091.99   1
  -1   7  15  28795. 1022.84   1
  -1   7  15  28489. 1091.68   1
   1  -7 -14 1240.30 102.002   1
   1  -7 -14 1189.61 117.397   1
  -1  -7  14 1393.62 132.353   1
  -1  -7  14 1427.09 111.389   1
   1   7 -14 1477.78 136.921   1
   1   7 -14 1441.18 101.783   1
  -1   7  14 1461.83 130.882   1
  -1   7  14 1437.42  89.612   1
   1  -7 -13  12760. 547.872   1
  -1  -7  13  13723. 589.173   1
  -1  -7  13  13695. 544.743   1
   1   7 -13  14133. 607.008   1
   1   7 -13  12638. 496.871   1
  -1   7  13  12588. 539.111  -1
   1  -7 -12 4521.27 251.345   1
   1  -7 -12 4327.28 209.199   1
  -1  -7  12 5209.63 250.156   1
  -1  -7  12 4571.33 259.011   1
   1   7 -12 4846.68 274.499   1
   1   7 -12 4286.60 210.106  -1
  -1   7  12 4721.52 257.447   1
  -1   7  12 4696.49 212.515   1
   1  -7 -11  44430. 1619.84   1
   1  -7 -11  47935. 1687.11   1
  -1  -7  11  43179. 1589.17   1
  -1  -7  11  44650. 1592.61   1
   1   7 -11  43273. 1542.86   1
   1   7 -11  45244. 1663.64   1
  -1   7  11  44712. 1629.85   1
  -1   7  11  44086. 1547.56   1
   1  -7 -10  930.22  80.820   1
  -1  -7  10  750.31  76.220   1
  -1  -7  10  776.59  95.745   1
   1   7 -10  706.82  92.772   1
   1   7 -10  750.62  74.343   1
  -1   7  10  722.46  87.203   1
  -1   7  10  787.55  68.961   1
   1   7  -9  520.65  65.519   1
  -1   7   9  549.12  59.731   1
   1  -7  -8 6824.15 296.777   1
   1  -7  -8 6404.87 311.201   1
  -1  -7   8 6520.64 299.968   1
  -1  -7   8 6110.76 306.915   1
   1   7  -8 7227.78 359.824   1
   1   7  -8 6461.19 295.525   1
  -1   7   8 6874.21 295.431   1
  -1   7   8 6833.53 327.910   1
   1  -7  -7  10325. 416.771   1
   1  -7  -7  10457. 451.189   1
  -1  -7   7  11395. 497.496   1
  -1  -7   7  11596. 476.533   1
   1   7  -7  11527. 475.594   1
   1   7  -7  10889. 480.600   1
  -1   7   7  10066. 435.857   1
  -1   7   7  11298. 451.814   1
   1  -7  -6 1050.06  97.121   1
   1  -7  -6 1013.45  83.604   1
  -1  -7   6  922.71  89.236   1
  -1  -7   6  963.08 100.094   1
   1   7  -6  942.43 100.125   1
  -1   7   6 1129.22 107.478   1
  -1   7   6 1045.06  85.701   1
   1  -7  -5 1872.34 120.244   1
   1  -7  -5 1765.02 129.224  -1
  -1  -7   5 1849.50 142.240   1
  -1  -7   5 1789.74 127.972   1
   1   7  -5 1897.06 145.745   1
   1   7  -5 1794.74 127.566   1
   1  -7  -4  11993. 495.932   1
   1  -7  -4  12171. 485.607   1
  -1  -7   4  12794. 542.866   1
  -1  -7   4  11949. 495.932   1
   1   7  -4  12397. 530.037   1
   1   7  -4  12218. 504.693  -1
   1  -7  -3  766.58  79.412   1
   1  -7  -3  806.01  77.628   1
  -1  -7   3  884.86  95.901   1
   1   7  -3  962.45  98.748   1
  -1   7   3  681.79  75.250   1
  -1   7   3  601.69  69.430   1
   1  -7  -2 1881.10 128.755   1
   1  -7  -2 2248.12 140.895   1
  -1  -7   2 2423.65 165.363   1
   1   7  -2 2105.13 151.783   1
  -1   7   2 2405.50 148.967   1
  -1   7   2 2226.53 146.245   1
   1  -7  -1  80319. 2803.19   1
   1  -7  -1  80037. 2794.43   1
  -1  -7   1  79349. 2795.68   1
   1   7  -1  82134. 2891.11   1
  -1   7   1  76377. 2668.33   1
  -1   7   1  79631. 2783.48   1
   1  -7   0 1144.87  91.771   1
   1  -7   0  982.79  90.081  -1
  -1  -7   0  899.25  93.398   1
  -1  -7   0  880.47  95.369   1
   1   7   0 1134.85 107.885   1
   1   7   0  881.10  93.648   1
  -1   7   0 1149.25  93.022   1
  -1   7   0  927.41  87.985   1
   1  -7   1 1140.80  97.403   1
   1  -7   1 1486.23 107.353   1
  -1  -7  -1 1438.05 124.155   1
  -1  -7  -1 1530.04 122.090   1
   1   7   1 1717.77 136.014   1
   1   7   1 1688.67 130.100   1
  -1   7  -1 1365.46 101.345   1
  -1   7  -1 1328.85 107.541   1
   1  -7   2  12735. 520.025   1
   1  -7   2  13407. 528.473   1
  -1  -7  -2  13323. 550.375   1
   1   7   2  13489. 555.694   1
  -1   7  -2  14021. 549.749   1
  -1   7  -2  13292. 541.301   1
   1  -7   3  37954. 1360.14   1
   1  -7   3  37766. 1373.90   1
  -1  -7  -3  37265. 1362.95   1
   1   7   3  39549. 1443.99   1
  -1   7  -3  37609. 1368.90   1
  -1   7  -3  35732. 1283.79  -1
   1  -7   4  43367. 1564.14   1
   1  -7   4  41552. 1477.78   1
  -1  -7  -4  44743. 1614.83   1
   1   7   4  45588. 1644.24   1
  -1   7  -4  45682. 1619.84   1
  -1   7  -4  43054. 1556.32   1
   1  -7   5  391.11  61.577   1
  -1  -7  -5  209.92  49.781   1
  -1  -7  -5  210.98  53.442   1
   1   7   5  248.47  54.787   1
  -1   7  -5  385.17  61.952   1
  -1   7  -5  399.56  51.032   1
   1  -7   6 6908.63 320.713   1
  -1  -7  -6 7790.98 371.088   1
  -1  -7  -6 7916.14 354.818   1
   1   7   6 8310.38 369.211  -1
   1   7   6 8707.75 403.942   1
  -1   7  -6 9461.82 425.531   1
   1  -7   7  38486. 1408.95   1
   1  -7   7  39862. 1416.14   1
   1   7   7  37015. 1346.68   1
   1   7   7  36765. 1365.77   1
  -1   7  -7  37109. 1320.71   1
  -1   7  -7  38454. 1407.38   1
   1  -7   8   38.61  25.150   1
   1  -7   8   49.56  33.604   1
   1   7   8   62.89  38.830   1
   1   7   8   44.87  27.847   1
  -1   7  -8   53.07  32.290   1
  -1   7  -8   65.39  26.596   1
   1  -7   9  82228. 2851.69   1
   1  -7   9  79161. 2787.86   1
  -1  -7  -9  74656. 2664.58  -1
  -1  -7  -9  83323. 2928.03   1
   1   7   9  79756. 2826.97   1
   1   7   9  80444. 2811.01   1
  -1   7  -9  81602. 2822.27  -1
  -1   7  -9  81571. 2873.28   1
   1  -7  10 8685.85 363.579   1
  -1  -7 -10 9414.88 438.360   1
   1   7  10 8804.75 413.016   1
  -1   7 -10 8200.87 330.726   1
   1  -7  11  790.36  92.428   1
   1  -7  11  885.17  81.133   1
  -1  -7 -11 1098.25  93.742   1
   1   7  11 1082.29 114.143   1
   1   7  11 1051.94  91.302   1
  -1   7 -11  887.05  69.806   1
  -1   7 -11  769.40  90.989  -1
   1  -7  12 3595.12 215.050   1
   1  -7  12 4005.00 210.388   1
  -1  -7 -12 3742.17 198.279   1
  -1  -7 -12 3914.26 239.049   1
   1   7  12 4183.35 250.657   1
   1   7  12 3839.17 196.558   1
  -1   7 -12 3692.11 220.682   1
  -1   7 -12 3992.49 184.418   1
   1  -7  13 3876.72 227.534   1
   1  -7  13 3673.34 201.752   1
  -1  -7 -13 4155.19 212.328   1
  -1  -7 -13 4048.81 248.341   1
   1   7  13 3732.79 188.579   1
   1   7  13 4036.29 245.744   1
  -1   7 -13 4036.29 184.606   1
  -1   7 -13 4267.83 247.027   1
   1  -7  14 4665.20 259.950   1
   1  -7  14 4693.36 242.522   1
  -1  -7 -14 5081.35 291.114   1
  -1  -7 -14 4799.74 236.952   1
   1   7  14 4793.49 224.280   1
   1   7  14 4565.08 267.772   1
  -1   7 -14 4508.76 200.375   1
  -1   7 -14 5143.92 280.663   1
   1  -7  15 3419.90 197.622   1
   1  -7  15 3128.91 200.062   1
  -1  -7 -15 3188.36 219.149   1
  -1  -7 -15 3382.35 188.736   1
   1   7  15 3128.91 164.581   1
   1   7  15 3244.68 218.085   1
  -1   7 -15 3404.25 163.204   1
  -1   7 -15 3100.12 203.316   1
   1  -7  16  38016. 1414.27   1
  -1  -7 -16  38892. 1403.63   1
   1   7  16  37641. 1332.60   1
  -1   7 -16  37891. 1412.39   1
   1  -7  17  127.60  50.344   1
   1  -7  17  202.94  68.179   1
  -1  -7 -17  236.55  62.390   1
  -1  -7 -17  138.45  56.852   1
   1   7  17  320.71  83.542   1
  -1   7 -17  254.76  61.420   1
  -1   7 -17  216.68  43.179   1
   1  -7  18 9189.60 415.519   1
   1  -7  18 9737.16 450.563   1
  -1  -7 -18 8279.09 409.887   1
  -1  -7 -18 8635.79 381.101   1
  -1   7 -18 9834.16 389.236   1
  -1   7 -18 9058.19 430.851   1
   1  -7  19 3272.84 212.171   1
   1  -7  19 3357.32 209.512   1
  -1  -7 -19 3397.99 227.440   1
   1   7  19 3945.55 253.160   1
  -1   7 -19 3720.27 180.256   1
  -1   7 -19 3598.24 228.442   1
   1  -7  20 9856.06 454.943   1
   1  -7  20 9433.66 425.219   1
  -1  -7 -20 9759.06 429.599   1
  -1  -7 -20  10119. 481.226   1
   1   7  20  10019. 479.349   1
   1   7  20  10144. 401.752  -1
  -1   7 -20 9862.32 460.575   1
  -1   7 -20  10119. 401.439   1
   1  -7  21 6135.79 322.903   1
   1  -7  21 6073.21 302.190   1
  -1  -7 -21 6677.09 324.155   1
  -1  -7 -21 6204.62 341.990   1
   1   7  21 6698.99 360.763   1
   1   7  21 6229.66 267.741   1
  -1   7 -21 6323.52 274.468   1
  -1   7 -21 6921.14 358.260   1
   1  -7  22  -67.08  67.866   1
   1  -7  22  -27.39  29.165   1
  -1  -7 -22   49.00  53.317   1
  -1  -7 -22   51.85  50.845   1
   1   7  22   20.22  31.977   1
   1   7  22  -25.67  35.263   1
  -1   7 -22   18.21  40.050   1
  -1   7 -22  -23.14  40.519   1
   1  -7  23  363.89  93.523  -1
   1  -7  23  301.38  65.144   1
  -1  -7 -23  481.23  88.360   1
   1   7  23  306.45  51.283   1
  -1   7 -23  362.64  78.723   1
  -1   7 -23  413.64  60.012   1
   1  -7  24  602.63 107.791   1
   1  -7  24  336.04  71.183   1
  -1  -7 -24  369.52  84.355   1
  -1  -7 -24  420.53  95.651   1
   1   7  24  554.44  64.831   1
   1   7  24  499.06  90.863   1
  -1   7 -24  377.03  90.582   1
  -1   7 -24  365.77  61.546   1
   1  -7  25   93.30  66.927   1
   1  -7  25  141.24  49.906   1
  -1  -7 -25  227.78  71.808   1
   1   7  25  161.83  62.516   1
  -1   7 -25  138.20  60.920   1
  -1   7 -25   98.56  49.343   1
   1  -7  26   -6.38  41.583   1
   1  -7  26  -16.66  55.382   1
  -1  -7 -26   51.00  47.340   1
  -1  -7 -26   18.97  71.183   1
   1   7  26    9.83  33.730   1
   1   7  26  -31.95  31.852   1
   1  -7  27  131.16  69.305   1
  -1  -7 -27  257.38  75.532   1
   1   7  27  249.12  51.877   1
   1   7  27  328.85  77.440   1
   1  -7  28  711.20 109.011   1
   1   7  28 1076.66  89.111   1
  -1   7 -28 1224.34 139.299   1
   1  -7  29  172.68  66.051   1
  -1  -7 -29  232.82  74.687   1
   1   7  29  182.48  66.395   1
   1   7  29  287.70  57.447   1
  -1   7 -29  276.63  72.841   1
  -1   7 -29  195.15  60.763   1
   1  -7  30  128.60  68.992   1
  -1  -7 -30  210.39  71.715   1
   1   7  30  204.38  49.061   1
   1   7  30  357.63  81.226   1
  -1   7 -30  229.54  64.737   1
  -1   7 -30  188.42  65.113   1
  -1  -7 -31  247.87  81.226   1
   1   7  31  333.85  82.728   1
   1   7  31  213.20  49.593   1
  -1   7 -31  142.43  62.609   1
   1  -7  32  618.27 100.094  -1
  -1  -7 -32  487.48 103.598   1
   1   7  32  746.87  74.718   1
   1   7  32  715.58 110.857   1
  -1   7 -32  595.43  82.791   1
   1  -7  33 1747.18 157.009   1
  -1  -7 -33 2153.00 183.573   1
   1   7  33 2317.58 195.213   1
  -1   7 -33 2163.64 146.871   1
  -1  -7 -34 4342.92 271.777   1
   1   7  34 4655.81 287.390   1
   1  -8 -34   45.18  60.951   1
  -1   8  34   75.66  56.289   1
   1  -8 -33  319.46  83.292   1
  -1  -8  33  276.94  92.334   1
  -1   8  33  561.33 103.223   1
   1  -8 -32 8682.72 457.446   1
  -1  -8  32 8663.95 423.028   1
   1   8 -32 8570.08 365.144   1
  -1   8  32 8657.69 359.199   1
   1  -8 -31 5344.17 316.645   1
  -1  -8  31 5453.69 304.192   1
   1   8 -31 5757.19 265.550   1
   1   8 -31 5897.99 339.174   1
  -1   8  31 6032.53 269.555   1
  -1   8  31 5841.67 340.425   1
   1  -8 -30 4164.58 271.370   1
  -1  -8  30 4996.87 292.428  -1
   1   8 -30 4277.22 215.957   1
   1   8 -30 4217.77 272.590   1
  -1   8  30 4270.96 277.941   1
   1  -8 -29 1037.23 133.917   1
  -1  -8  29  818.21 137.171   1
   1   8 -29 1103.57  95.682   1
   1   8 -29 1175.84 136.045   1
  -1   8  29 1319.77 100.000   1
  -1   8  29 1227.78 144.086   1
   1  -8 -28  102.63  61.639   1
  -1  -8  28    4.95  76.032   1
   1   8 -28   63.30  45.901   1
  -1   8  28   72.34  38.423   1
  -1   8  28    5.53  39.925   1
   1  -8 -27  966.21 122.246   1
   1  -8 -27  893.30 124.969   1
  -1  -8  27  890.80 134.731   1
   1   8 -27  929.29 121.558   1
   1   8 -27 1034.73  96.683   1
  -1   8  27 1046.93  87.265   1
  -1   8  27  837.30 118.930   1
   1  -8 -26 2165.83 185.513   1
   1  -8 -26 2446.81 187.359   1
  -1  -8  26 1913.95 149.562   1
   1   8 -26 2377.34 194.649   1
   1   8 -26 2492.49 146.370   1
  -1   8  26 2437.73 140.019   1
  -1   8  26 2545.99 202.691   1
   1  -8 -25  430.85  89.768   1
   1  -8 -25  204.07  87.891   1
  -1  -8  25  420.53  93.805   1
  -1  -8  25  375.16  80.100   1
   1   8 -25  400.50  62.516   1
   1   8 -25  338.23  80.976   1
  -1   8  25  317.58  50.156   1
  -1   8  25  323.22  78.442   1
   1  -8 -24 3232.16 215.425   1
  -1  -8  24 3241.55 219.117   1
  -1  -8  24 3523.15 235.388   1
   1   8 -24 3958.07 196.840   1
   1   8 -24 3441.80 239.361   1
  -1   8  24 3829.78 187.609   1
  -1   8  24 3958.07 260.951   1
   1  -8 -23  318.84  80.413   1
   1  -8 -23  392.99  90.644   1
  -1  -8  23  173.56  85.638   1
  -1  -8  23  313.52  88.861   1
   1   8 -23  378.91  58.730   1
  -1   8  23  269.81  73.029   1
  -1   8  23  310.86  53.004   1
   1  -8 -22 5366.08 288.610   1
   1  -8 -22 4718.39 286.702   1
  -1  -8  22 5159.57 284.824  -1
   1   8 -22 5287.85 238.235   1
   1   8 -22 5087.60 303.723   1
  -1   8  22 5118.89 306.320   1
  -1   8  22 4887.35 222.810   1
   1  -8 -21  267.93  70.432   1
   1  -8 -21  269.77  80.507   1
   1   8 -21  395.81  82.290   1
  -1   8  21  264.71  46.965   1
  -1   8  21  279.13  70.964   1
   1  -8 -20  -34.20  40.645   1
   1   8 -20  -14.52  29.027   1
   1   8 -20    3.12  43.836   1
  -1   8  20   23.79  38.861   1
   1  -8 -19   -2.51  34.950   1
   1  -8 -19   98.15  52.284   1
   1   8 -19   19.11  28.232   1
   1   8 -19   40.64  39.737   1
  -1   8  19   66.36  31.114   1
  -1   8  19   32.29  38.329   1
   1  -8 -18   -1.46  39.143   1
   1  -8 -18    9.19  43.242  -1
   1   8 -18   17.37  36.358   1
   1   8 -18   -7.32  28.313   1
  -1   8  18   -0.98  34.887   1
  -1   8  18  -12.86  25.651   1
   1  -8 -17  10663. 451.814   1
   1   8 -17  11596. 453.066   1
  -1   8  17  11292. 435.544   1
   1  -8 -16 3169.58 184.042   1
   1  -8 -16 3576.34 232.603   1
   1   8 -16 3344.80 229.130   1
   1   8 -16 3169.58 167.240   1
  -1   8  16 3319.77 220.995   1
  -1   8  16 2955.25 148.905   1
   1  -8 -15  490.61  72.778   1
   1  -8 -15  525.97  87.860   1
   1   8 -15  341.99  52.847   1
   1   8 -15  381.73  76.971   1
  -1   8  15  529.72  86.295   1
   1  -8 -14  32134. 1224.65   1
   1  -8 -14  33260. 1204.94   1
   1   8 -14  34449. 1314.14   1
  -1   8  14  33354. 1268.46   1
  -1   8  14  33229. 1180.54   1
   1  -8 -13 2911.14 164.236   1
   1  -8 -13 2845.74 194.587   1
   1   8 -13 3385.48 224.092   1
   1   8 -13 2770.34 161.483  -1
  -1   8  13 3009.70 203.410   1
  -1   8  13 3322.90 168.492   1
   1  -8 -12  51877. 1890.80   1
   1  -8 -12  54099. 1907.38   1
   1   8 -12  51283. 1879.85   1
   1   8 -12  53629. 1900.19   1
  -1   8  12  49531. 1738.11   1
  -1   8  12  50845. 1852.00   1
   1  -8 -11 6336.04 325.406   1
   1  -8 -11 6138.92 288.485   1
   1   8 -11 5553.81 306.727   1
   1   8 -11 5948.05 278.410   1
  -1   8  11 5732.16 302.972   1
   1  -8 -10 1291.61 121.433   1
   1  -8 -10 1198.37  92.522   1
   1   8 -10 1197.43 121.871  -1
   1   8 -10 1204.32 101.377   1
  -1   8  10 1096.68  88.454   1
  -1   8  10 1211.20 118.898   1
   1  -8  -9 8845.42 373.279   1
   1  -8  -9 8513.76 399.562   1
   1   8  -9 8660.82 417.083   1
   1   8  -9 8313.51 366.708   1
  -1   8   9 9023.77 416.458  -1
  -1   8   9 8817.26 367.647   1
   1  -8  -8  16758. 645.494   1
   1  -8  -8  16693. 681.163   1
   1   8  -8  17153. 715.268   1
   1   8  -8  16990. 665.519   1
  -1   8   8  17171. 659.574   1
  -1   8   8  17387. 704.317   1
   1  -8  -7  15028. 589.486   1
   1   8  -7  15069. 605.131   1
  -1   8   7  14772. 578.535   1
   1  -8  -6  573.53  69.399   1
   1   8  -6  754.07  82.478   1
  -1   8   6  733.42  76.783   1
   1  -8  -5 8513.76 369.837   1
   1  -8  -5 9136.41 410.826   1
  -1  -8   5 8857.94 419.587   1
  -1  -8   5 9045.67 401.126   1
   1   8  -5 8998.74 425.219   1
   1   8  -5 9480.59 416.145   1
  -1   8   5 9255.31 393.930   1
  -1   8   5 9461.82 421.151   1
   1  -8  -4 6301.62 308.166   1
   1  -8  -4 6386.10 295.838   1
  -1  -8   4 6342.30 308.792   1
  -1  -8   4 6023.15 314.455   1
   1   8  -4 6426.78 311.201   1
   1   8  -4 6602.00 336.983   1
  -1   8   4 6855.44 314.768   1
  -1   8   4 6320.39 307.478   1
   1  -8  -3  11148. 465.582   1
   1  -8  -3  11402. 483.729   1
  -1  -8   3  11489. 507.509   1
  -1  -8   3  10898. 470.588   1
   1   8  -3  11295. 501.564   1
   1   8  -3  11292. 483.103   1
  -1   8   3  11064. 460.262   1
  -1   8   3  12084. 507.196   1
   1  -8  -2  326.35  56.133   1
   1  -8  -2  331.98  56.445   1
  -1  -8   2  365.14  63.955   1
  -1  -8   2  503.75  76.439   1
   1   8  -2  420.53  66.427   1
   1   8  -2  379.85  71.120   1
  -1   8   2  410.20  64.017   1
  -1   8   2  324.78  55.131   1
   1  -8  -1 7306.00 334.793   1
   1  -8  -1 7537.54 342.303   1
  -1  -8   1 8216.51 381.101   1
  -1  -8   1 7891.11 378.285   1
   1   8  -1 7478.09 363.579   1
   1   8  -1 6777.21 328.535   1
  -1   8   1 7468.70 341.051   1
  -1   8   1 7800.37 353.567   1
   1  -8   0 2245.62 146.621   1
   1  -8   0 2229.03 151.596   1
  -1  -8   0 2442.43 168.742   1
  -1  -8   0 2439.61 171.026   1
   1   8   0 2346.37 163.392   1
   1   8   0 2247.18 163.016   1
  -1   8   0 2216.83 144.524   1
  -1   8   0 2225.91 151.001  -1
   1  -8   1  647.37  78.223   1
   1  -8   1  823.53  83.385   1
  -1  -8  -1  885.17  96.402   1
  -1  -8  -1  619.84  81.164   1
   1   8   1  830.10  94.806   1
   1   8   1  656.76  83.479   1
  -1   8  -1  645.81  72.591   1
  -1   8  -1  716.21  82.384   1
   1  -8   2  981.54  97.747   1
   1  -8   2 1222.46  99.906   1
  -1  -8  -2 1092.30 107.415   1
  -1  -8  -2 1466.52 129.349   1
   1   8   2 1230.60 116.583   1
   1   8   2 1489.05 130.319   1
  -1   8  -2 1161.76 107.447   1
  -1   8  -2 1008.76  91.020   1
   1  -8   3  13041. 530.663   1
   1  -8   3  13226. 551.626   1
  -1  -8  -3  13908. 591.677   1
  -1  -8  -3  13633. 569.461   1
   1   8   3  13705. 577.284   1
   1   8   3  12960. 556.007   1
  -1   8  -3  13060. 548.810   1
   1  -8   4   75.31  37.453   1
  -1  -8  -4   55.07  33.855   1
  -1  -8  -4   38.86  38.016   1
   1   8   4   75.59  37.766   1
   1   8   4   51.16  31.633   1
  -1   8  -4  103.54  40.206   1
   1  -8   5  43742. 1560.07   1
   1  -8   5  43429. 1583.54  -1
  -1  -8  -5  45901. 1661.76   1
  -1  -8  -5  43961. 1620.46   1
   1   8   5  45870. 1663.01   1
   1   8   5  45338. 1666.46   1
  -1   8  -5  42960. 1532.85  -1
  -1   8  -5  45181. 1646.12   1
   1  -8   6  941.18 100.188   1
   1  -8   6  700.56  72.497   1
  -1  -8  -6  874.53 104.631   1
   1   8   6  966.52  96.746  -1
   1   8   6 1158.95 117.271   1
  -1   8  -6  900.50 100.000   1
   1  -8   7 9017.51 413.642   1
   1  -8   7 7953.68 338.235   1
  -1  -8  -7 8773.46 419.899   1
  -1  -8  -7 8444.92 382.040   1
   1   8   7 8945.55 423.028   1
   1   8   7 9011.25 429.599   1
  -1   8  -7 8942.42 373.905   1
  -1   8  -7 8820.39 407.697   1
   1  -8   8 5300.37 246.965   1
   1  -8   8 4740.30 260.263   1
  -1  -8  -8 4893.61 280.507   1
   1   8   8 4674.59 271.026   1
  -1   8  -8 4768.46 225.594   1
  -1   8  -8 5109.51 275.281   1
   1  -8   9  53442. 1883.29   1
  -1  -8  -9  53942. 1923.97   1
  -1  -8  -9  50125. 1830.41   1
   1   8   9  51658. 1855.13  -1
   1   8   9  52816. 1934.92   1
  -1   8  -9  53536. 1883.29   1
   1  -8  10  15472. 645.494   1
   1  -8  10  14743. 573.529   1
  -1  -8 -10  14625. 628.911   1
  -1  -8 -10  15735. 627.659   1
  -1   8 -10  15128. 633.291   1
  -1   8 -10  15444. 587.609   1
   1  -8  11 3535.67 218.711   1
   1  -8  11 3867.33 200.657   1
  -1  -8 -11 4261.57 265.926   1
   1   8  11 3923.65 260.044   1
   1   8  11 3545.05 196.402   1
  -1   8 -11 3820.40 233.072   1
  -1   8 -11 3523.15 172.935   1
   1  -8  12   27.89  32.040   1
   1  -8  12   74.53  41.176   1
  -1  -8 -12   36.55  42.584   1
  -1  -8 -12   42.49  36.890   1
   1   8  12   32.10  28.955   1
   1   8  12   50.75  41.270   1
  -1   8 -12   34.14  25.432   1
  -1   8 -12   34.39  43.617   1
   1  -8  13 8848.55 418.648   1
   1  -8  13 9693.36 416.771   1
  -1  -8 -13 8939.29 382.665   1
  -1  -8 -13 9317.89 453.379   1
   1   8  13 8782.84 433.041   1
   1   8  13 8795.36 374.843   1
  -1   8 -13 9902.99 459.637   1
  -1   8 -13 9668.33 384.543   1
   1  -8  14  194.37  56.007   1
  -1  -8 -14  184.54  55.726   1
  -1  -8 -14  310.58  71.026   1
   1   8  14  298.94  69.055   1
   1   8  14  328.85  51.596   1
  -1   8 -14  335.11  73.654   1
  -1   8 -14  411.76  52.034   1
   1  -8  15 3160.20 210.075   1
  -1  -8 -15 2929.60 175.719   1
   1   8  15 3288.48 176.283   1
  -1   8 -15 3096.05 155.788   1
  -1   8 -15 2895.18 202.753   1
   1  -8  16  775.34  99.781   1
   1  -8  16  659.26  86.639   1
  -1  -8 -16  510.95  78.786   1
  -1  -8 -16  616.71  97.372   1
   1   8  16  629.85  95.494   1
   1   8  16  683.67  71.464   1
  -1   8 -16  607.63  60.576   1
  -1   8 -16  625.16  96.120   1
   1  -8  17 2061.32 163.298   1
   1  -8  17 2477.16 174.343   1
  -1  -8 -17 2501.87 197.278   1
  -1  -8 -17 2406.76 157.822   1
   1   8  17 2167.08 127.315   1
   1   8  17 2490.30 196.433   1
  -1   8 -17 2121.71 172.309   1
  -1   8 -17 2303.81 127.378   1
   1  -8  18 4239.67 243.179   1
   1  -8  18 3961.20 243.867   1
  -1  -8 -18 3645.18 246.777   1
   1   8  18 4480.60 277.096   1
  -1   8 -18 4167.71 195.213   1
  -1   8 -18 4436.79 269.399   1
   1  -8  19   72.56  46.089   1
   1  -8  19   28.15  63.830   1
  -1  -8 -19   73.81  49.656   1
  -1  -8 -19   41.77  48.623   1
   1   8  19   69.90  35.544   1
   1   8  19  156.48  59.418   1
  -1   8 -19   28.34  34.731   1
  -1   8 -19   67.05  47.966   1
   1  -8  20 1242.18 127.284   1
   1  -8  20  788.48 115.394   1
  -1  -8 -20 1008.45 109.293   1
  -1  -8 -20 1272.21 142.960  -1
   1   8  20 1329.16  95.995   1
   1   8  20 1081.98 128.629   1
  -1   8 -20 1047.87 124.843   1
  -1   8 -20 1140.17  87.860   1
   1  -8  21   71.43  47.872   1
   1  -8  21   60.17  70.275   1
  -1  -8 -21  109.76  56.508   1
  -1  -8 -21   71.09  50.375  -1
   1   8  21   77.66  49.405   1
   1   8  21   94.59  35.857   1
  -1   8 -21   80.91  52.440   1
  -1   8 -21  110.70  41.364   1
   1  -8  22   37.52  52.190   1
   1  -8  22   61.67  40.019   1
  -1  -8 -22  -18.60  47.340   1
   1   8  22   51.13  31.061   1
  -1   8 -22   11.81  43.992   1
  -1   8 -22   30.42  36.577   1
   1  -8  23  309.51  91.270   1
   1  -8  23  247.72  66.677   1
  -1  -8 -23  254.66  75.720   1
  -1  -8 -23  260.42  75.094   1
   1   8  23  414.27  58.229   1
   1   8  23  292.52  73.905   1
  -1   8 -23  331.98  76.471   1
  -1   8 -23  287.95  57.196   1
   1  -8  24 1786.61 157.353   1
   1  -8  24 1856.69 173.748   1
  -1  -8 -24 1866.39 173.122   1
   1   8  24 2195.24 191.082   1
  -1   8 -24 1715.58 159.136   1
  -1   8 -24 1702.13 115.300   1
   1  -8  25  151.81  52.221   1
   1  -8  25  -74.87  81.226   1
  -1  -8 -25  205.13  80.726   1
  -1  -8 -25  105.41  55.069   1
   1   8  25  129.44  66.176   1
   1   8  25  138.33  41.176   1
  -1   8 -25  122.15  56.414   1
  -1   8 -25  119.87  47.935   1
   1  -8  26 1003.13 127.534   1
  -1  -8 -26  923.65 121.871   1
   1   8  26 1045.06 133.385   1
   1   8  26 1012.20  88.047   1
  -1   8 -26  855.44 116.521   1
  -1   8 -26  945.87  90.175   1
   1  -8  27 1794.74 160.544   1
  -1  -8 -27 1783.48 180.851   1
   1   8  27 1756.26 115.676   1
  -1   8 -27 1675.84 159.105   1
  -1   8 -27 1861.39 127.753  -1
   1  -8  28  321.34  87.547   1
  -1  -8 -28  297.90  86.264   1
   1   8  28  249.41  50.594   1
   1   8  28  222.47  74.030   1
  -1   8 -28  241.77  61.295   1
   1  -8  29  12106. 533.166  -1
  -1  -8 -29  11577. 540.362   1
   1   8  29  12694. 594.180   1
   1   8  29  12922. 504.067   1
  -1   8 -29  12128. 479.349   1
  -1   8 -29  12716. 576.971   1
   1  -8  30 7324.77 367.021   1
  -1  -8 -30 7259.07 385.481   1
   1   8  30 8122.65 341.364   1
   1   8  30 8178.97 431.476   1
  -1   8 -30 7546.93 391.426   1
  -1   8 -30 7127.65 317.897   1
   1  -8  31  -29.99  49.468  -1
   1   8  31   19.85  40.425   1
  -1   8 -31   74.25  54.005   1
  -1   8 -31   74.28  49.718  -1
   1  -8  32   67.18  69.430   1
  -1  -8 -32  146.84  71.589   1
   1   8  32  134.86  67.178   1
  -1   8 -32  189.55  62.578   1
  -1  -8 -33   59.89  57.509   1
   1   8  33  -16.51  41.489   1
   1  -9 -34    5.81  43.805   1
  -1   9  34   67.12  54.412   1
  -1   9  33  153.54  66.145   1
   1  -9 -32  723.72 114.549   1
  -1  -9  32  738.42 117.866   1
   1   9 -32 1106.69 113.329   1
  -1   9  32  969.65  92.897   1
  -1   9  32 1383.29 160.357   1
   1  -9 -31 1520.96 159.793   1
  -1  -9  31 1292.55 149.656   1
   1   9 -31 1454.00 117.772   1
  -1   9  31 1812.26 123.529   1
  -1   9  31 1364.52 159.637   1
   1  -9 -30  152.69  69.869   1
  -1  -9  30   52.88  88.329   1
   1   9 -30  140.58  62.766   1
   1   9 -30  179.60  52.628  -1
  -1   9  30  151.78  63.486   1
  -1   9  30  130.76  44.118   1
   1  -9 -29 5143.92 317.271   1
  -1  -9  29 5150.18 307.040   1
   1   9 -29 5181.47 244.868   1
   1   9 -29 4843.55 298.154   1
  -1   9  29 5666.45 257.603   1
  -1   9  29 5400.50 329.474   1
  -1  -9  28  739.05 128.097   1
   1   9 -28  793.49  82.509   1
   1   9 -28  847.00 119.775   1
  -1   9  28  847.31  81.758   1
   1  -9 -27 3297.87 242.271   1
  -1  -9  27 3163.33 218.523   1
   1   9 -27 3945.55 199.437   1
  -1   9  27 3901.75 196.433   1
  -1   9  27 3764.08 264.893   1
   1  -9 -26  369.52  92.209   1
   1  -9 -26  354.19  91.583   1
  -1  -9  26  435.86 103.567   1
   1   9 -26  465.27  66.083   1
   1   9 -26  450.56  93.711   1
  -1   9  26  462.45  61.201   1
  -1   9  26  368.27  85.012   1
  -1  -9  25  338.55  96.715   1
   1   9 -25  418.33  63.705   1
   1   9 -25  217.99  72.153   1
  -1   9  25  343.24  83.260   1
   1  -9 -24  735.92 116.176   1
   1  -9 -24  759.70 116.990   1
  -1  -9  24  798.81 117.866   1
  -1  -9  24  579.47  93.398   1
   1   9 -24  856.69 120.932   1
   1   9 -24  823.22  82.947   1
  -1   9  24  744.37  75.344   1
  -1   9  24  708.38 112.140   1
   1  -9 -23  563.20 103.911   1
  -1  -9  23  456.19  86.327   1
  -1  -9  23  408.95  92.647   1
   1   9 -23  345.74  60.106   1
   1   9 -23  482.79  97.434   1
  -1   9  23  464.33  62.328   1
   1  -9 -22   73.94  54.975   1
   1  -9 -22   29.24  62.109   1
  -1  -9  22  175.47  76.533   1
  -1   9  22   36.61  43.116   1
  -1   9  22   97.18  37.453   1
   1  -9 -21 2273.46 197.903   1
   1  -9 -21 2433.66 176.189   1
  -1  -9  21 2339.80 188.861   1
  -1  -9  21 2160.82 167.772   1
  -1   9  21 2166.46 186.264   1
  -1   9  21 2510.32 139.268   1
   1  -9 -20   27.96  52.472   1
   1  -9 -20  -27.46  44.962   1
  -1  -9  20  -18.74  32.572   1
  -1   9  20   65.89  48.029   1
  -1   9  20  -28.45  29.687   1
   1  -9 -19 7133.91 385.481   1
  -1  -9  19 7021.27 371.088   1
  -1  -9  19 7687.73 363.579   1
  -1   9  19 8128.90 421.151   1
   1  -9 -18  471.21  80.319   1
   1  -9 -18  503.13  92.522   1
  -1  -9  18  842.30 111.827   1
  -1  -9  18  520.65  81.195   1
   1   9 -18  589.80  72.215   1
  -1   9  18  511.89  59.981  -1
  -1   9  18  525.97  92.897   1
   1  -9 -17 1860.14 138.611   1
   1  -9 -17 1741.24 160.044   1
  -1  -9  17 1594.80 150.782   1
  -1  -9  17 1652.06 133.698   1
   1   9 -17 1724.97 114.549   1
   1   9 -17 1402.38 151.158   1
  -1   9  17 1458.38 145.557   1
  -1   9  17 1577.91 101.439   1
   1  -9 -16 1267.52 112.484   1
  -1  -9  16  859.51  93.992   1
  -1  -9  16 1118.90 127.910   1
   1   9 -16 1175.22  92.647   1
   1   9 -16 1351.06 144.649   1
  -1   9  16 1255.63  88.517   1
   1  -9 -15 8710.88 434.918   1
   1  -9 -15 8169.58 356.695   1
  -1  -9  15 7994.36 415.832   1
  -1  -9  15 8454.31 376.408   1
   1   9 -15 8003.75 340.425   1
  -1   9  15 8103.87 409.261   1
  -1   9  15 8620.14 349.812   1
   1  -9 -14 3604.50 196.621   1
   1  -9 -14 3654.56 239.549   1
  -1  -9  14 3423.03 196.965   1
  -1  -9  14 3757.82 246.996   1
   1   9 -14 3538.79 241.114   1
   1   9 -14 3366.70 184.261   1
  -1   9  14 3435.54 229.881   1
  -1   9  14 3629.53 182.572  -1
   1  -9 -13 7424.90 326.345   1
   1  -9 -13 7218.39 370.463   1
  -1  -9  13 6733.41 314.768   1
  -1  -9  13 6896.11 366.708   1
   1   9 -13 7055.69 319.774   1
   1   9 -13 6802.25 364.831   1
  -1   9  13 6673.96 289.299   1
  -1   9  13 6824.15 358.886   1
   1  -9 -12  21868. 876.094   1
   1  -9 -12  23529. 873.591   1
  -1  -9  12  23292. 938.047   1
   1   9 -12  21737. 888.610   1
  -1   9  12  22494. 905.819   1
  -1   9  12  21305. 790.049   1
   1  -9 -11  20106. 816.019   1
   1  -9 -11  20241. 760.012   1
  -1  -9  11  21242. 809.761   1
  -1  -9  11  22002. 892.990   1
   1   9 -11  20438. 782.853   1
   1   9 -11  20557. 843.866   1
  -1   9  11  21324. 798.810   1
  -1   9  11  20929. 846.995   1
   1  -9 -10  54537. 1986.86   1
  -1  -9  10  53317. 1897.37   1
  -1  -9  10  54850. 2010.64   1
   1   9 -10  54474. 1995.30   1
   1   9 -10  56508. 2011.89   1
  -1   9  10  55538. 2020.65   1
   1  -9  -9  26524. 1032.23   1
   1  -9  -9  26558. 987.483   1
  -1  -9   9  28048. 1097.93   1
  -1  -9   9  26743. 1003.75   1
   1   9  -9  26289. 988.735   1
   1   9  -9  26583. 1048.50   1
  -1   9   9  25679. 1005.32   1
  -1   9   9  25372. 942.114   1
   1  -9  -8 5325.40 259.699   1
   1  -9  -8 5428.66 296.276   1
  -1  -9   8 4712.14 278.942   1
  -1  -9   8 4862.32 255.726   1
   1   9  -8 4824.78 250.751  -1
   1   9  -8 4931.16 289.174   1
  -1   9   8 4974.96 248.341  -1
  -1   9   8 5269.08 290.050   1
   1  -9  -7  33104. 1212.45   1
   1  -9  -7  33698. 1270.02   1
  -1  -9   7  35012. 1289.42   1
  -1  -9   7  35576. 1352.94   1
   1   9  -7  32509. 1247.50   1
   1   9  -7  34856. 1288.17   1
  -1   9   7  32353. 1224.34   1
  -1   9   7  33166. 1214.02   1
   1  -9  -6  674.91  88.986  -1
   1  -9  -6  648.31  78.004   1
  -1  -9   6  667.08  83.917   1
  -1  -9   6  596.06  92.491   1
   1   9  -6  597.93  81.758   1
   1   9  -6  596.37  96.871   1
  -1   9   6  581.04  73.561   1
  -1   9   6  613.58  84.919   1
   1  -9  -5   -5.36  30.463   1
   1  -9  -5   15.12  36.170   1
  -1  -9   5    3.24  30.632   1
  -1  -9   5  -13.13  23.533   1
  -1   9   5   28.65  31.602   1
  -1   9   5   47.40  34.105   1
   1  -9  -4 4402.37 247.121   1
   1  -9  -4 4033.16 221.182  -1
  -1  -9   4 4449.31 265.769   1
  -1  -9   4 3767.21 219.868   1
  -1   9   4 4734.04 258.948   1
  -1   9   4 4295.99 232.165   1
   1  -9  -3  11139. 476.220   1
  -1  -9   3  11433. 497.496   1
  -1   9   3  10907. 465.269   1
   1  -9  -2 3976.84 223.122   1
  -1  -9   2 3391.74 208.166   1
  -1   9   2 3729.66 215.676   1
   1  -9  -1 3376.09 203.692   1
  -1  -9   1 3692.11 224.061   1
  -1   9   1 3304.13 200.313   1
   1  -9   0  38298. 1411.76   1
  -1  -9   0  38548. 1443.05   1
  -1  -9   0  35232. 1318.21   1
   1   9   0  36796. 1373.90   1
  -1   9   0  38173. 1408.32   1
   1  -9   1 3132.04 186.514   1
   1  -9   1 2771.27 184.699   1
  -1  -9  -1 3222.78 208.948   1
  -1  -9  -1 2489.05 182.071   1
   1   9   1 2559.76 181.007   1
   1   9   1 2955.25 209.261   1
  -1   9  -1 2954.63 178.848   1
  -1   9  -1 2738.73 182.947   1
   1  -9   2  44430. 1625.78   1
   1  -9   2  43711. 1575.41   1
  -1  -9  -2  43805. 1650.50   1
  -1  -9  -2  45557. 1675.84   1
   1   9   2  44556. 1641.74   1
  -1   9  -2  43805. 1581.66   1
  -1   9  -2  43617. 1598.56   1
   1  -9   3  794.43  97.622   1
   1  -9   3  869.52  86.765   1
  -1  -9  -3  668.96  94.900   1
   1   9   3  647.06  90.332   1
  -1   9  -3  976.53 105.726   1
  -1   9  -3  689.30  76.158   1
   1  -9   4 4815.39 241.427   1
   1  -9   4 5143.92 279.787   1
  -1  -9  -4 4662.07 272.246   1
   1   9   4 5093.86 285.888   1
  -1   9  -4 4630.78 262.077   1
  -1   9  -4 4946.80 247.653   1
   1  -9   5  163.89  41.458   1
   1  -9   5  126.85  48.874   1
  -1  -9  -5  132.29  51.001   1
   1   9   5  200.09  59.856   1
  -1   9  -5  126.94  37.797   1
  -1   9  -5  221.12  58.166   1
   1  -9   6 7703.37 340.112   1
   1  -9   6 7972.46 386.733   1
  -1  -9  -6 8172.71 382.353   1
  -1  -9  -6 7449.93 378.598   1
   1   9   6 7158.94 345.744   1
   1   9   6 7393.61 375.782   1
  -1   9  -6 7049.43 352.315   1
  -1   9  -6 7703.37 338.235   1
   1  -9   7  12491. 499.061   1
  -1  -9  -7  13010. 578.222   1
  -1  -9  -7  12287. 521.902   1
   1   9   7  12215. 521.276   1
   1   9   7  12322. 553.191   1
  -1   9  -7  12575. 505.006   1
   1  -9   8   79.60  35.701   1
   1  -9   8   95.62  46.965   1
  -1  -9  -8   82.85  54.380   1
  -1  -9  -8   56.73  39.737   1
   1   9   8  136.92  46.965   1
   1   9   8   68.62  48.717   1
  -1   9  -8  114.21  47.340   1
  -1   9  -8  102.85  33.448   1
   1  -9   9 6802.25 347.935   1
   1  -9   9 7299.74 321.965   1
  -1  -9  -9 7512.51 351.063   1
  -1  -9  -9 7434.29 386.733   1
   1   9   9 7171.46 375.156   1
   1   9   9 6867.95 327.597   1
  -1   9  -9 6777.21 347.309   1
  -1   9  -9 7018.14 308.729   1
   1  -9  10  860.14 105.288   1
  -1  -9 -10  603.88  96.621   1
  -1  -9 -10  813.83  91.833   1
   1   9  10  822.90  90.707   1
   1   9  10  847.62 111.546   1
  -1   9 -10  994.68 111.827   1
  -1   9 -10  912.70  84.950   1
   1  -9  11   13.58  34.074  -1
   1  -9  11  -29.36  36.827   1
  -1  -9 -11   20.82  36.796   1
  -1  -9 -11   -0.70  34.043   1
   1   9  11   22.94  28.705   1
   1   9  11   28.65  42.678   1
  -1   9 -11   -1.35  27.719   1
  -1   9 -11   56.57  42.240   1
   1  -9  12 9405.50 448.372   1
   1  -9  12 8232.16 364.831   1
  -1  -9 -12 8285.35 418.961   1
  -1  -9 -12 9030.03 393.930   1
   1   9  12 9217.76 399.874   1
   1   9  12 9561.94 468.398   1
  -1   9 -12 8842.29 426.157   1
  -1   9 -12 8379.21 343.241   1
   1  -9  13 3476.22 227.659   1
   1  -9  13 3080.72 186.921   1
  -1  -9 -13 3397.99 191.020   1
  -1  -9 -13 3282.22 242.365   1
   1   9  13 3638.92 198.279   1
  -1   9 -13 3426.15 225.281   1
   1  -9  14  607.32  90.519  -1
   1  -9  14  665.52  83.667   1
  -1  -9 -14  584.17  83.135   1
  -1  -9 -14  649.25 106.445   1
   1   9  14  656.44  72.215   1
   1   9  14  752.19 109.387   1
  -1   9 -14  571.03  61.233  -1
  -1   9 -14  614.20  95.901   1
   1  -9  15  115.36  49.499   1
   1  -9  15  111.64  48.185   1
  -1  -9 -15  148.40  64.143   1
  -1  -9 -15   22.24  45.275   1
   1   9  15   72.47  44.556   1
   1   9  15  104.19  35.638   1
  -1   9 -15  158.79  61.201   1
  -1   9 -15   85.48  34.043   1
   1  -9  16 2240.92 159.480   1
  -1  -9 -16 2474.97 162.515   1
  -1  -9 -16 2538.48 206.351   1
   1   9  16 2648.62 206.351   1
   1   9  16 2685.23 156.164   1
  -1   9 -16 2311.01 128.254   1
   1  -9  17  160.42  56.226   1
   1  -9  17  159.92  64.768   1
   1   9  17  135.89  56.790   1
  -1   9 -17  229.66  67.397   1
  -1   9 -17  128.07  36.890   1
   1  -9  18  137.30  61.859   1
   1  -9  18  247.03  65.926   1
  -1  -9 -18   81.76  47.841   1
  -1  -9 -18  187.92  67.584   1
   1   9  18  224.66  67.803   1
   1   9  18  163.58  41.583   1
  -1   9 -18  108.82  34.793   1
  -1   9 -18  226.38  64.956   1
   1  -9  19  -32.67  56.101   1
   1  -9  19  -16.30  29.781   1
  -1  -9 -19   46.46  44.618   1
  -1  -9 -19   13.44  39.424   1
   1   9  19   20.66  29.696   1
   1   9  19   37.14  41.114   1
  -1   9 -19   13.40  29.149   1
  -1   9 -19  -15.15  40.019   1
   1  -9  20  207.07  79.912   1
   1  -9  20  189.92  60.231   1
  -1  -9 -20   98.31  67.678   1
  -1  -9 -20  189.86  64.737   1
   1   9  20  176.72  44.618   1
   1   9  20  133.82  61.984  -1
  -1   9 -20  251.85  50.219   1
  -1   9 -20  297.37  75.375   1
   1  -9  21  902.38 120.150   1
   1  -9  21  724.03 104.787   1
  -1  -9 -21  739.05  98.154   1
   1   9  21  770.65  74.405   1
  -1   9 -21  989.67 125.219   1
  -1   9 -21  918.96  82.728   1
   1  -9  22  704.63 110.888   1
   1  -9  22  756.88 109.324   1
  -1  -9 -22  828.53 104.474   1
  -1  -9 -22  643.30 112.140   1
   1   9  22  966.21 128.379   1
   1   9  22  851.69  77.159   1
  -1   9 -22  603.25 101.158   1
  -1   9 -22  743.43  76.126   1
   1  -9  23  740.30 104.130   1
   1  -9  23  541.61 100.031   1
  -1  -9 -23  796.31 109.136   1
  -1  -9 -23  675.22 112.046   1
   1   9  23  823.22 118.617   1
   1   9  23  799.12  83.761   1
  -1   9 -23  947.43  86.108   1
  -1   9 -23  898.94 121.057   1
   1  -9  24  275.91  70.025   1
   1  -9  24  410.83 104.756   1
  -1  -9 -24  243.46  77.472   1
  -1  -9 -24  280.29  79.506   1
   1   9  24  185.07  67.303   1
   1   9  24  424.91  59.700   1
  -1   9 -24  280.13  59.793   1
  -1   9 -24  342.93  85.732   1
   1  -9  25 1185.86 145.494   1
  -1  -9 -25 1049.75 119.243   1
  -1  -9 -25 1171.46 144.274   1
   1   9  25 1371.09 102.972   1
   1   9  25 1229.35 145.713   1
  -1   9 -25 1008.45 129.193   1
  -1   9 -25 1168.96  99.531   1
   1  -9  26 1181.79 156.383   1
  -1  -9 -26 1442.74 155.319   1
   1   9  26 1759.38 116.833   1
   1   9  26 1810.07 175.031   1
  -1   9 -26 1709.32 161.608   1
  -1   9 -26 1688.36 117.522   1
   1  -9  27  211.08  86.827   1
  -1  -9 -27  314.14  86.327   1
   1   9  27  285.64  78.911   1
   1   9  27  263.33  52.972   1
  -1   9 -27  239.49  61.702   1
   1  -9  28   63.11  68.680   1
  -1  -9 -28   -1.09  65.582   1
   1   9  28  -39.30  42.991   1
  -1   9 -28  -12.80  40.488   1
  -1   9 -28   25.49  45.807   1
   1  -9  29   18.33  75.125   1
  -1  -9 -29   23.34  57.134   1
   1   9  29   80.01  54.380   1
   1   9  29   55.88  39.237   1
  -1   9 -29   -8.54  49.468   1
  -1   9 -29   87.70  51.471   1
   1  -9  30 1259.70 141.740   1
  -1  -9 -30 1816.02 186.389   1
   1   9  30 1899.87 182.947   1
   1   9  30 1852.63 122.090   1
  -1   9 -30 1770.34 128.911   1
  -1   9 -30 1963.39 171.402   1
   1  -9  31  161.51  70.338   1
  -1  -9 -31  130.48  70.463   1
   1   9  31   71.53  65.206   1
   1   9  31  213.77  55.288   1
  -1   9 -31  109.61  58.730   1
   1  -9  32 2875.15 200.594   1
  -1  -9 -32 2403.94 196.308   1
   1   9  32 2747.49 225.407   1
  -1   9 -32 3126.40 185.607   1
  -1  -9 -33  139.55  75.845   1
   1 -10 -33   23.39  49.030   1
  -1  10  33   84.01  53.129   1
   1 -10 -32 2580.10 209.074   1
  -1  10  32 2920.21 232.916   1
   1 -10 -31 4180.22 281.664   1
  -1 -10  31 4048.81 258.792   1
   1  10 -31 5666.45 270.244   1
  -1  10  31 4724.65 313.829   1
  -1  10  31 5450.56 254.005   1
   1 -10 -30  426.16 111.076   1
  -1 -10  30  771.28 152.315   1
   1  10 -30  508.45  75.407   1
  -1  10  30  359.51  62.046   1
  -1  10  30  424.59  95.932   1
   1 -10 -29 3513.76 262.953   1
  -1 -10  29 2997.81 233.260   1
   1  10 -29 3654.56 191.552   1
   1  10 -29 3613.89 248.154  -1
  -1  10  29 3751.56 191.082   1
  -1  10  29 3591.99 262.171   1
   1 -10 -28   39.80  55.319  -1
  -1 -10  28   -8.30  83.792   1
   1  10 -28   28.19  43.492   1
   1  10 -28  -22.65  40.081   1
  -1  10  28   14.52  44.900   1
  -1  10  28   13.48  35.795   1
  -1 -10  27   61.86  79.912   1
   1  10 -27  157.07  52.941   1
   1  10 -27  240.39  71.057   1
  -1  10  27  115.14  45.244   1
   1 -10 -26 2923.96 232.822   1
  -1 -10  26 2691.17 208.260   1
   1  10 -26 3144.55 170.682   1
  -1  10  26 3388.61 178.285   1
  -1  10  26 3301.00 249.218   1
   1 -10 -25 1743.11 177.127   1
   1 -10 -25 1700.56 164.768  -1
  -1 -10  25 1831.04 173.529   1
   1  10 -25 1841.68 121.245   1
   1  10 -25 1576.03 161.358   1
  -1  10  25 1535.67 165.175   1
  -1  10  25 1936.17 124.312   1
   1  10 -24  873.59  89.894   1
   1  10 -24 1289.74 144.243   1
  -1  10  24 1045.68 138.235  -1
   1 -10 -23 2156.76 155.694   1
   1 -10 -23 2452.44 205.475   1
  -1 -10  23 2654.57 196.433   1
   1  10 -23 2928.34 158.761   1
   1  10 -23 2904.88 225.031   1
  -1  10  23 2774.72 226.095   1
  -1  10  23 2451.81 141.990   1
   1 -10 -22  -15.57  55.945   1
  -1 -10  22  -81.07  60.607   1
  -1 -10  22   -2.57  37.516   1
   1  10 -22  -16.18  34.387   1
   1  10 -22   21.85  49.562   1
  -1  10  22   41.11  35.638   1
   1 -10 -21   18.87  53.191   1
   1 -10 -21  -45.06  38.235   1
  -1 -10  21   -6.72  48.185   1
   1  10 -21   -8.58  25.729   1
  -1  10  21  -10.28  46.652   1
  -1  10  21    0.49  35.294   1
   1 -10 -20  11236. 485.607   1
  -1 -10  20  12059. 566.645   1
  -1 -10  20  10516. 468.085   1
   1  10 -20  11665. 560.387   1
   1  10 -20  11054. 437.108   1
  -1  10  20  12053. 575.719   1
  -1  10  20  11602. 454.317   1
   1 -10 -19  409.89  79.193   1
  -1 -10  19  297.78  72.591  -1
  -1 -10  19  400.81  84.418   1
   1  10 -19  323.84  56.539   1
   1  10 -19  494.99  94.649   1
  -1  10  19  397.37  55.100   1
  -1  10  19  272.31  73.342   1
   1 -10 -18   35.70  51.627   1
  -1 -10  18   12.35  40.832   1
  -1 -10  18   27.33  40.488   1
   1  10 -18   23.81  43.398   1
   1  10 -18   17.67  27.541   1
  -1  10  18   35.67  42.803   1
   1 -10 -17   -2.81  44.149   1
   1 -10 -17   82.98  60.544   1
  -1 -10  17   33.48  40.425   1
  -1 -10  17    5.43  37.422  -1
   1  10 -17   19.50  41.927   1
   1  10 -17   31.82  30.144   1
  -1  10  17   22.39  30.278   1
  -1  10  17   17.08  38.360   1
   1 -10 -16 1265.96 141.458  -1
   1 -10 -16 1074.78 106.070   1
  -1 -10  16  976.53 100.688   1
  -1 -10  16 1381.41 146.245   1
   1  10 -16 1301.31 143.179   1
   1  10 -16 1285.98 101.940   1
  -1  10  16 1238.42  91.677   1
  -1  10  16 1170.52 131.758   1
   1 -10 -15 1070.40 103.129   1
  -1 -10  15 1138.61 131.477   1
  -1 -10  15 1504.38 122.684   1
   1  10 -15 1301.94 101.032   1
   1  10 -15 1165.52 135.763  -1
  -1  10  15 1157.07  90.707   1
   1 -10 -14    1.26  43.680   1
   1 -10 -14   82.85  48.561   1
  -1 -10  14  -14.88  44.274   1
   1  10 -14  -25.28  27.547   1
  -1  10  14   66.21  33.855   1
  -1  10  14   94.65  49.030   1
   1 -10 -13  980.60 120.181   1
   1 -10 -13 1080.10 103.692   1
  -1 -10  13 1080.72 127.659   1
  -1 -10  13  929.29  94.837   1
   1  10 -13 1068.52  97.935   1
   1  10 -13  992.18 125.939   1
  -1  10  13  959.01  83.041   1
  -1  10  13  923.03 115.551  -1
   1 -10 -12 1530.04 150.031   1
   1 -10 -12 1930.22 133.573   1
  -1 -10  12 1674.59 158.354   1
  -1 -10  12 1390.49 117.960   1
   1  10 -12 1616.08 122.497   1
   1  10 -12 1593.87 156.070   1
  -1  10  12 1725.59 158.479   1
  -1  10  12 1858.26 123.435   1
   1 -10 -11 2393.30 150.438   1
   1 -10 -11 2629.22 197.434   1
  -1 -10  11 2826.34 175.000   1
  -1 -10  11 3018.46 219.243   1
   1  10 -11 2618.90 166.051   1
   1  10 -11 3117.64 227.597   1
  -1  10  11 2809.76 165.112   1
  -1  10  11 2653.31 198.748  -1
   1 -10 -10  597.62  75.094   1
   1 -10 -10  637.36  97.278   1
  -1 -10  10  418.02  84.793   1
   1  10 -10  728.10 107.009   1
  -1  10  10  647.06  97.059   1
  -1  10  10  639.24  73.279   1
   1 -10  -9 1243.43 132.509   1
   1 -10  -9 1130.16 102.753   1
  -1 -10   9 1627.66 130.413   1
  -1 -10   9 1317.27 138.548   1
   1  10  -9 1563.52 153.598   1
   1  10  -9 1415.21 118.617   1
  -1  10   9 1195.56 104.099   1
  -1  10   9 1254.69 129.099   1
   1 -10  -8  182.95  65.206   1
  -1 -10   8  298.75  64.080   1
  -1 -10   8  238.80  67.991   1
   1  10  -8  313.83  60.451   1
   1  10  -8  310.92  77.221   1
  -1  10   8  160.36  52.910   1
   1 -10  -7 7618.89 381.101   1
  -1 -10   7 8088.23 410.513   1
  -1 -10   7 7409.25 350.438   1
   1  10  -7 7352.93 388.923  -1
   1  10  -7 8166.45 380.162   1
  -1  10   7 7828.53 388.923  -1
   1 -10  -6 2106.38 151.189   1
   1 -10  -6 2263.14 175.438   1
  -1 -10   6 2351.37 166.959   1
  -1 -10   6 2085.73 175.407   1
   1  10  -6 2035.98 150.782   1
   1  10  -6 2036.29 175.657   1
  -1  10   6 2132.04 150.813   1
  -1  10   6 2123.28 164.674   1
   1 -10  -5 1896.43 156.070  -1
   1 -10  -5 2319.46 163.392   1
  -1 -10   5 1909.57 147.997   1
  -1 -10   5 1867.02 164.424   1
   1  10  -5 1995.30 173.748   1
   1  10  -5 1957.13 148.842   1
  -1  10   5 2345.43 159.606   1
  -1  10   5 2141.42 164.487   1
   1 -10  -4 9652.68 430.538   1
   1 -10  -4  10128. 458.698   1
  -1 -10   4  10135. 483.103   1
  -1 -10   4 9321.02 426.783   1
   1  10  -4 9558.81 463.078   1
   1  10  -4 9918.64 447.747   1
  -1  10   4 9921.77 442.115   1
  -1  10   4 9793.48 448.372   1
   1 -10  -3 2488.11 175.281   1
   1 -10  -3 1745.30 141.583   1
  -1 -10   3 2053.82 170.807   1
  -1 -10   3 2123.59 162.578   1
   1  10  -3 1779.10 141.708   1
   1  10  -3 2318.52 183.417   1
  -1  10   3 1982.16 148.467   1
  -1  10   3 1962.45 154.443   1
   1 -10  -2  10244. 456.821   1
   1 -10  -2  10297. 459.011   1
  -1 -10   2  10291. 484.981   1
  -1 -10   2  10623. 476.846   1
   1  10  -2  10964. 488.110   1
   1  10  -2  10663. 498.122  -1
  -1  10   2  10291. 459.949   1
  -1  10   2  10454. 466.207   1
   1 -10  -1  18701. 744.680   1
   1 -10  -1  19349. 777.534   1
  -1 -10   1  18661. 775.031   1
  -1 -10   1  18242. 743.741   1
   1  10  -1  18836. 763.141   1
   1  10  -1  18407. 764.705   1
  -1  10   1  19058. 756.883   1
  -1  10   1  18773. 753.441   1
   1 -10   0  775.66  91.865   1
   1 -10   0  569.77  88.173   1
  -1 -10   0  642.36  98.091   1
  -1 -10   0  691.80  97.810   1
   1  10   0  604.82  93.273   1
   1  10   0  635.48  88.454   1
  -1  10   0  549.75  76.283   1
  -1  10   0  661.76  89.800   1
   1 -10   1  377.03  66.521   1
   1 -10   1  442.43  78.755   1
  -1 -10  -1  424.28  82.541   1
  -1 -10  -1  476.53  88.986   1
   1  10   1  438.05  80.006   1
   1  10   1  395.49  75.000   1
  -1  10  -1  400.50  72.559   1
  -1  10  -1  298.12  55.069   1
   1 -10   2  383.92  67.365   1
   1 -10   2  614.83  89.362   1
  -1 -10  -2  657.38  97.059   1
  -1 -10  -2  415.83  78.817   1
   1  10   2  555.07  84.793   1
   1  10   2  496.87  85.482   1
  -1  10  -2  463.08  79.944   1
  -1  10  -2  526.91  73.498   1
   1 -10   3  17938. 739.987   1
   1 -10   3  20260. 787.859   1
  -1 -10  -3  17997. 739.048   1
  -1 -10  -3  18958. 778.159   1
   1  10   3  18942. 779.098   1
  -1  10  -3  19252. 750.938   1
  -1  10  -3  19725. 802.565   1
   1 -10   4 2464.02 161.107  -1
  -1 -10  -4 2215.27 175.876   1
  -1 -10  -4 2435.54 177.753   1
   1  10   4 2513.76 181.258   1
   1  10   4 2671.77 192.240   1
  -1  10  -4 2703.69 169.900   1
   1 -10   5  11896. 534.730   1
   1 -10   5  11252. 471.526   1
  -1 -10  -5  11899. 522.215   1
  -1 -10  -5  11618. 534.105   1
   1  10   5  12447. 543.804   1
   1  10   5  11796. 535.982   1
  -1  10  -5  11277. 470.588   1
  -1  10  -5  12012. 539.111   1
   1 -10   6  29787. 1149.25  -1
   1 -10   6  30939. 1139.86   1
  -1 -10  -6  29130. 1139.24   1
  -1 -10  -6  29712. 1131.73   1
   1  10   6  28085. 1103.25   1
   1  10   6  29537. 1123.90   1
  -1  10  -6  29559. 1091.68   1
  -1  10  -6  29593. 1145.18   1
   1 -10   7 2794.11 164.236   1
   1 -10   7 2826.97 201.877  -1
  -1 -10  -7 2562.58 198.623   1
  -1 -10  -7 2590.11 180.413  -1
   1  10   7 2777.84 188.392   1
   1  10   7 2616.08 199.499   1
  -1  10  -7 2877.03 170.150   1
  -1  10  -7 2820.71 199.562   1
   1 -10   8 7374.84 378.285   1
   1 -10   8 7484.35 331.977   1
  -1 -10  -8 7991.23 411.139   1
  -1 -10  -8 7352.93 357.634   1
   1  10   8 7728.40 400.500   1
   1  10   8 7753.43 368.898   1
  -1  10  -8 7775.34 393.304   1
  -1  10  -8 7640.79 338.235   1
   1 -10   9 8851.68 381.101   1
   1 -10   9 9155.18 444.305   1
  -1 -10  -9 9167.70 417.709   1
  -1 -10  -9 8998.74 448.372   1
   1  10   9 7922.40 408.948   1
   1  10   9 8338.54 384.230   1
  -1  10  -9 9130.15 388.297   1
  -1  10  -9 8779.72 431.164   1
   1 -10  10 1175.84 101.189   1
   1 -10  10 1173.34 128.473   1
  -1 -10 -10 1429.91 146.245   1
  -1 -10 -10 1265.33 118.022   1
   1  10  10 1071.96 106.696   1
   1  10  10 1260.95 137.516   1
  -1  10 -10  998.75  90.425   1
  -1  10 -10 1214.96 128.786   1
   1 -10  11 5244.05 257.759   1
   1 -10  11 5431.78 310.575   1
  -1 -10 -11 5691.48 289.862   1
  -1 -10 -11 5510.01 326.032   1
   1  10  11 4834.16 296.089   1
   1  10  11 5575.71 278.692   1
  -1  10 -11 5857.32 268.773   1
  -1  10 -11 5294.11 305.319   1
   1  10  12   25.72  29.728   1
  -1  10 -12   -9.01  39.987   1
   1 -10  13 1231.85 133.886   1
   1 -10  13  915.21  93.586   1
  -1 -10 -13  908.63 124.124   1
  -1 -10 -13 1032.54 101.126   1
   1  10  13  996.87  97.372   1
   1  10  13 1150.81 134.825   1
  -1  10 -13 1196.18 133.354   1
  -1  10 -13 1239.67  91.239   1
   1 -10  14 1521.59 149.218   1
   1 -10  14 1669.27 132.979   1
  -1 -10 -14 1758.13 135.544   1
  -1 -10 -14 1694.30 165.738   1
   1  10  14 1585.73 160.294   1
   1  10  14 1610.45 120.557   1
  -1  10 -14 1535.04 105.256   1
  -1  10 -14 1480.60 147.591   1
   1 -10  15 2433.98 165.582  -1
  -1 -10 -15 2486.54 203.848   1
   1  10  15 2171.46 192.052   1
  -1  10 -15 2755.94 149.343   1
   1 -10  16 3363.58 202.034   1
   1 -10  16 3729.66 247.528   1
  -1 -10 -16 4142.67 227.753   1
  -1 -10 -16 3964.33 264.893   1
   1  10  16 4080.10 275.876   1
   1  10  16 3936.17 205.788   1
  -1  10 -16 3667.08 248.717   1
  -1  10 -16 3961.20 189.768   1
   1 -10  17  443.68  85.638   1
   1 -10  17  511.89  82.634   1
  -1 -10 -17  576.34 107.541   1
  -1 -10 -17  564.46  83.761   1
   1  10  17  498.44  93.899   1
   1  10  17  614.20  72.372   1
  -1  10 -17  436.48  87.516   1
  -1  10 -17  591.99  61.859   1
   1 -10  18 8720.27 434.918   1
   1 -10  18 9405.50 430.851   1
  -1 -10 -18 8488.73 380.162   1
  -1 -10 -18 9555.68 484.042   1
   1  10  18 9011.25 375.156   1
   1  10  18 9896.74 499.374   1
  -1  10 -18 9317.89 466.207   1
  -1  10 -18 9321.02 375.782   1
   1 -10  19  614.52 102.910  -1
   1 -10  19  590.11  96.245   1
  -1 -10 -19  789.11 122.372   1
  -1 -10 -19  644.24  89.330   1
   1  10  19  979.04 128.536   1
   1  10  19  541.61  66.708   1
  -1  10 -19  688.36  73.936   1
  -1  10 -19  701.50 110.544   1
   1 -10  20 4202.12 269.180   1
   1 -10  20 4493.11 262.453   1
  -1 -10 -20 4364.83 244.587   1
   1  10  20 4796.62 225.813   1
  -1  10 -20 4511.89 213.298  -1
  -1  10 -20 4896.74 302.659   1
   1 -10  21 3482.47 239.111   1
   1 -10  21 3560.70 233.417   1
  -1 -10 -21 3035.04 197.935   1
   1  10  21 3341.67 175.688   1
   1  10  21 3326.03 249.061   1
  -1  10 -21 3832.91 261.107   1
  -1  10 -21 3760.95 189.236   1
   1 -10  22  112.48  75.219   1
   1 -10  22  102.72  49.906   1
  -1 -10 -22   98.34  64.393   1
   1  10  22  107.45  58.041   1
  -1  10 -22  121.31  45.995   1
  -1  10 -22  146.28  61.139   1
   1 -10  23  108.54  75.000   1
   1 -10  23  120.40  55.788   1
  -1 -10 -23   86.73  60.419   1
  -1 -10 -23  141.65  64.987   1
   1  10  23   90.24  40.050   1
   1  10  23  125.84  63.360   1
  -1  10 -23   91.08  53.160   1
  -1  10 -23   75.56  43.930   1
   1 -10  24  110.11  83.542   1
  -1 -10 -24  347.62  82.353   1
  -1 -10 -24  210.17  80.100   1
   1  10  24  323.22  55.194  -1
   1  10  24  295.12  81.258   1
  -1  10 -24  338.86  85.889   1
  -1  10 -24  237.11  56.696   1
   1 -10  25  595.74 127.315   1
  -1 -10 -25 1042.24 139.518   1
   1  10  25  891.11  83.323   1
   1  10  25  940.24 135.513   1
  -1  10 -25 1063.83 131.352   1
  -1  10 -25  871.40  87.516   1
   1 -10  26 1211.20 159.074   1
  -1 -10 -26 1592.30 168.085   1
   1  10  26 1587.30 111.108   1
   1  10  26 1467.46 167.553   1
  -1  10 -26 1586.36 115.551   1
   1 -10  27  489.05 120.494   1
  -1 -10 -27  626.41 113.705   1
   1  10  27  755.01 121.902   1
  -1  10 -27  506.57  71.308   1
  -1  10 -27  685.54 105.882   1
   1 -10  28 9302.24 450.250   1
  -1 -10 -28 8563.82 449.311  -1
   1  10  28 8545.05 461.201   1
   1  10  28 8288.48 347.622   1
  -1  10 -28 8263.45 427.409   1
  -1  10 -28 8598.24 363.266   1
   1 -10  29 5406.75 310.951   1
  -1 -10 -29 5378.59 329.787   1
   1  10  29 6483.10 288.141   1
   1  10  29 6570.71 387.672   1
  -1  10 -29 6342.30 289.111   1
  -1  10 -29 5707.13 327.910   1
   1 -10  30 2282.54 187.328   1
  -1 -10 -30 1758.45 172.340   1
   1  10  30 2439.61 212.171   1
   1  10  30 2530.35 152.659   1
  -1  10 -30 2356.38 153.191   1
   1 -10  31 4058.19 243.492   1
  -1 -10 -31 4311.64 273.341   1
   1  10  31 5616.39 355.131  -1
  -1  10 -31 6038.79 291.865   1
  -1 -10 -32  982.16 132.009   1
   1  10  32 1228.72 151.783   1
   1 -11 -32   31.91  51.721   1
  -1  11  32   70.06  50.720   1
   1 -11 -31  903.94 128.254   1
  -1  11  31  880.47 129.818   1
  -1 -11  30  229.07 111.139   1
   1  11 -30  270.90  72.559   1
  -1  11  30  393.62  66.552   1
   1 -11 -29 1015.96 138.798   1
  -1 -11  29  767.21 139.862   1
   1  11 -29 1143.62 102.691   1
   1 -11 -28   86.04  67.428   1
  -1 -11  28   13.11  73.936   1
   1  11 -28   63.20  53.379   1
   1  11 -28  108.23  46.715   1
  -1  11  28  132.26  46.808   1
  -1  11  28   33.57  56.946   1
  -1 -11  27 1123.28 151.345   1
   1  11 -27 1547.56 118.930   1
   1  11 -27 1670.21 166.927   1
  -1  11  27 1850.12 188.830   1
  -1  11  27 1612.33 111.420  -1
  -1 -11  26 4446.18 270.713   1
   1  11 -26 5090.73 314.142   1
   1  11 -26 4793.49 228.129   1
  -1  11  26 5096.99 238.704   1
  -1  11  26 5178.34 361.702   1
  -1 -11  25 2069.77 186.827   1
   1  11 -25 1865.45 124.718   1
   1  11 -25 1723.40 167.052   1
  -1  11  25 2061.32 199.343   1
  -1  11  25 1852.00 122.778   1
   1 -11 -24   11.57  74.437   1
   1 -11 -24   84.57  65.425   1
  -1 -11  24    4.66  71.214   1
   1  11 -24   52.75  55.319   1
   1  11 -24   62.39  40.457   1
  -1  11  24   53.79  57.760   1
  -1  11  24   34.86  41.364   1
   1 -11 -23   56.13  72.935   1
   1 -11 -23  125.78  71.214  -1
   1  11 -23   27.64  44.524   1
  -1  11  23   12.68  46.871   1
   1 -11 -22 1983.73 200.751   1
   1 -11 -22 2383.92 180.194   1
  -1 -11  22 2321.34 175.657   1
   1  11 -22 2505.32 209.981   1
   1  11 -22 2505.32 143.367   1
  -1  11  22 2584.79 149.405   1
  -1  11  22 2460.89 215.206   1
   1 -11 -21 3685.85 223.498   1
  -1 -11  21 3785.98 263.172   1
  -1 -11  21 3291.61 211.577   1
   1  11 -21 3329.16 250.062   1
   1  11 -21 3591.99 182.353   1
  -1  11  21 3401.12 175.532   1
   1 -11 -20  248.62  76.001   1
   1 -11 -20  437.73 101.658   1
  -1 -11  20  249.75  69.055   1
  -1 -11  20  272.47  70.526   1
   1  11 -20  338.55  86.139   1
   1  11 -20  262.89  49.343   1
  -1  11  20  235.92  77.284   1
  -1  11  20  248.94  50.407   1
   1 -11 -19  900.81 109.543   1
   1 -11 -19 1033.17 127.816   1
  -1 -11  19  939.92 107.885   1
  -1 -11  19 1040.05 130.882   1
   1  11 -19 1050.37  88.798   1
   1  11 -19 1006.88 133.511   1
  -1  11  19 1032.54  86.858   1
  -1  11  19 1081.04 139.549   1
   1 -11 -18  -12.50  47.090   1
   1 -11 -18   39.27  45.056   1
  -1 -11  18   -4.37  39.237   1
  -1 -11  18   42.30  47.810   1
   1  11 -18    0.08  42.616   1
   1  11 -18    5.90  34.418   1
  -1  11  18   54.54  36.796   1
  -1  11  18   20.08  45.901   1
   1 -11 -17   26.45  46.183   1
  -1 -11  17  107.04  58.792   1
   1  11 -17  202.47  73.842  -1
  -1  11  17   85.61  37.672   1
  -1  11  17  118.12  60.513   1
   1 -11 -16  752.50 115.613   1
   1 -11 -16  841.36  96.558  -1
  -1 -11  16 1019.71 127.034   1
  -1 -11  16  841.36  93.648   1
   1  11 -16  831.04  83.448   1
   1  11 -16  994.37 131.070   1
  -1  11  16  825.09  76.971   1
  -1  11  16  875.78 120.275   1
   1 -11 -15 2601.69 166.740   1
   1 -11 -15 2447.43 207.071   1
  -1 -11  15 2139.23 150.219   1
  -1 -11  15 2080.10 182.634   1
   1  11 -15 2428.66 205.256   1
   1  11 -15 2507.19 153.723   1
  -1  11  15 2572.90 208.072   1
  -1  11  15 2182.10 137.453   1
   1 -11 -14  595.12  80.256   1
   1 -11 -14  584.48 104.255   1
  -1 -11  14  636.42  85.982  -1
  -1 -11  14  653.63 106.320   1
   1  11 -14  638.30 117.741   1
   1  11 -14  668.65  80.569   1
  -1  11  14  592.93 101.064   1
  -1  11  14  502.50  63.298   1
  -1 -11  13 6483.10 363.892   1
  -1 -11  13 6489.35 311.702   1
   1  11 -13 6558.19 372.966   1
   1  11 -13 6667.70 314.768   1
  -1  11  13 6742.80 302.378   1
   1 -11 -12  32103. 1251.25   1
   1 -11 -12  32603. 1194.30   1
  -1 -11  12  31852. 1179.91   1
   1  11 -12  32196. 1187.42   1
  -1  11  12  32635. 1275.03   1
  -1  11  12  33980. 1236.86   1
   1 -11 -11 1163.64 109.261   1
   1 -11 -11 1410.51 148.404   1
  -1 -11  11 1414.58 121.433   1
  -1 -11  11 1142.99 133.917   1
   1  11 -11 1276.59 143.711   1
   1  11 -11 1197.12 107.415   1
  -1  11  11 1242.49 138.798   1
  -1  11  11 1260.64 106.696   1
   1 -11 -10  46840. 1746.87   1
   1 -11 -10  45557. 1645.49   1
  -1 -11  10  45932. 1730.91   1
  -1 -11  10  46496. 1679.60   1
   1  11 -10  48842. 1762.83   1
   1  11 -10  47841. 1795.37   1
  -1  11  10  46214. 1726.84  -1
  -1  11  10  45807. 1643.93   1
   1 -11  -9  341.99  81.758   1
   1 -11  -9  452.44  72.466   1
  -1 -11   9  524.72  79.537   1
  -1 -11   9  331.66  85.106   1
   1  11  -9  464.64  91.614   1
   1  11  -9  378.91  65.551   1
  -1  11   9  454.32  83.323   1
  -1  11   9  503.75  71.120   1
   1 -11  -8 1859.20 162.985   1
   1 -11  -8 1596.99 129.725   1
  -1 -11   8 2175.22 186.139   1
  -1 -11   8 1708.70 141.364   1
   1  11  -8 1674.59 133.260   1
   1  11  -8 2415.20 199.061  -1
  -1  11   8 1760.64 156.883   1
  -1  11   8 1972.46 144.305   1
   1 -11  -7 1136.11 109.887   1
   1 -11  -7  836.98 112.203   1
  -1 -11   7 1158.95 133.792   1
   1  11  -7  885.79 119.493   1
  -1  11   7  885.17 108.886   1
  -1  11   7  994.05 101.314   1
   1 -11  -6 2346.37 166.208   1
   1 -11  -6 2414.58 184.793   1
  -1 -11   6 2107.95 159.355   1
  -1 -11   6 2837.92 214.737   1
   1  11  -6 2771.59 183.510   1
   1  11  -6 2508.45 200.250   1
  -1  11   6 2369.21 180.413   1
  -1  11   6 2314.14 163.204   1
   1 -11  -5 5979.34 305.976   1
   1 -11  -5 5434.91 300.000   1
  -1 -11   5 5941.80 310.857   1
  -1 -11   5 5919.89 339.799   1
   1  11  -5 5384.85 286.890   1
   1  11  -5 5998.12 340.425   1
  -1  11   5 5597.62 291.020   1
  -1  11   5 5134.54 288.736   1
   1 -11  -4 4089.48 238.329   1
   1 -11  -4 4774.71 273.279   1
  -1 -11   4 4214.64 269.211   1
  -1 -11   4 5078.22 278.911   1
   1  11  -4 4906.13 273.310   1
   1  11  -4 4561.95 284.324   1
  -1  11   4 4921.77 277.159   1
  -1  11   4 4540.05 255.757   1
   1 -11  -3 9261.57 432.415   1
  -1 -11   3 8942.42 447.434   1
  -1 -11   3 9152.06 429.286   1
   1  11  -3 9258.44 433.354  -1
   1  11  -3 9011.25 450.876   1
  -1  11   3 9962.44 458.385   1
  -1  11   3 9730.90 454.630   1
   1 -11  -2 2796.93 185.106   1
  -1 -11   2 3225.90 213.642  -1
  -1 -11   2 2763.14 208.479   1
   1  11  -2 2955.57 200.344   1
   1  11  -2 2738.11 205.382   1
  -1  11   2 3229.03 206.633   1
   1 -11  -1  126.16  49.499   1
  -1 -11   1  154.60  66.708   1
  -1 -11   1  148.44  59.168   1
   1  11  -1   91.90  50.939   1
   1  11  -1   62.20  49.687   1
  -1  11   1  126.72  46.746   1
   1 -11   0 6867.95 338.861   1
   1 -11   0 6708.38 357.008  -1
  -1 -11   0 6276.59 344.806   1
  -1 -11   0 6498.74 341.677   1
   1  11   0 6223.40 339.174   1
   1  11   0 6448.68 339.799   1
  -1  11   0 6217.14 312.891   1
  -1  11   0 6357.94 333.229   1
   1 -11   1  259.61  67.772   1
   1 -11   1  210.26  60.231   1
  -1 -11  -1  242.11  69.180   1
  -1 -11  -1  215.74  73.373   1
   1  11   1  203.79  62.922   1
   1  11   1  241.24  73.060   1
  -1  11  -1  117.02  44.618   1
  -1  11  -1  217.30  66.427   1
   1 -11   2   52.35  41.740   1
   1 -11   2    6.77  39.205   1
  -1 -11  -2   61.26  46.965   1
  -1 -11  -2   -4.43  46.808   1
   1  11   2   68.93  52.284   1
   1  11   2   15.52  36.201   1
  -1  11  -2   64.67  35.951   1
  -1  11  -2    9.35  39.362   1
   1 -11   3  309.57  63.892   1
   1 -11   3  362.01  77.034   1
  -1 -11  -3  454.94  86.827   1
  -1 -11  -3  278.25  72.466   1
   1  11   3  189.74  59.700   1
   1  11   3  332.92  76.283   1
  -1  11  -3  298.75  67.397   1
  -1  11  -3  261.11  55.131   1
   1 -11   4 5472.46 275.938   1
   1 -11   4 5685.23 318.210   1
  -1 -11  -4 4918.64 283.166   1
  -1 -11  -4 4665.20 283.698   1
   1  11   4 5622.65 320.400   1
   1  11   4 4784.10 275.281   1
  -1  11  -4 4784.10 286.107   1
  -1  11  -4 5115.76 264.268   1
   1 -11   5   18.79  44.118   1
   1 -11   5    6.59  32.290   1
  -1 -11  -5  -20.96  47.403  -1
  -1 -11  -5   48.75  44.994   1
   1  11   5   80.69  47.121   1
   1  11   5   33.26  39.737   1
  -1  11  -5  -21.51  34.449   1
  -1  11  -5   32.17  27.703   1
   1 -11   6   32.32  41.208   1
   1 -11   6  138.74  47.434   1
  -1 -11  -6  235.83  64.581   1
  -1 -11  -6  155.91  63.861   1
   1  11   6   94.71  46.120   1
   1  11   6  133.95  55.037   1
  -1  11  -6  104.16  37.109   1
  -1  11  -6  115.83  53.786   1
   1 -11   7 3222.78 226.314   1
   1 -11   7 2785.35 169.556   1
  -1 -11  -7 2737.17 208.573   1
  -1 -11  -7 3138.29 208.010   1
   1  11   7 3138.29 226.596   1
   1  11   7 3150.81 206.258   1
  -1  11  -7 2930.22 176.783   1
  -1  11  -7 3047.24 220.213   1
   1 -11   8 1287.86 138.047   1
   1 -11   8 1361.70 111.639   1
  -1 -11  -8 1327.91 128.035   1
  -1 -11  -8 1202.75 136.389   1
   1  11   8 1184.92 136.577   1
   1  11   8 1344.49 127.221   1
  -1  11  -8 1403.63 144.900   1
  -1  11  -8 1333.85 107.822   1
   1 -11   9 9759.06 418.022   1
   1 -11   9 9145.80 454.630   1
  -1 -11  -9 9411.75 432.728   1
   1  11   9 9333.53 425.219   1
  -1  11  -9 9418.01 401.752   1
  -1  11  -9 9934.28 480.913   1
   1 -11  10 5897.99 334.793   1
  -1 -11 -10 5647.68 337.922   1
  -1 -11 -10 5844.80 301.627   1
   1  11  10 5616.39 332.290   1
   1  11  10 5791.61 299.624   1
  -1  11 -10 5948.05 337.609   1
   1 -11  11  20463. 853.253   1
   1 -11  11  20723. 794.117   1
  -1 -11 -11  21014. 885.481   1
  -1 -11 -11  20516. 811.639   1
   1  11  11  19828. 840.112  -1
   1  11  11  20379. 798.497   1
  -1  11 -11  20569. 857.008   1
  -1  11 -11  20582. 777.847   1
   1 -11  12  927.41  94.524   1
   1 -11  12  954.94 124.343   1
  -1 -11 -12 1008.76 133.354   1
  -1 -11 -12  823.53  96.965   1
   1  11  12  913.33  95.588   1
   1  11  12  991.24 128.160   1
  -1  11 -12  781.60  78.379   1
  -1  11 -12 1006.88 131.226   1
   1 -11  13 2215.58 151.032   1
   1 -11  13 2480.60 200.219   1
  -1 -11 -13 2081.66 154.537   1
  -1 -11 -13 2360.14 203.629   1
   1  11  13 2351.37 162.578   1
   1  11  13 2656.13 215.582   1
  -1  11 -13 2273.46 137.484   1
  -1  11 -13 2498.12 210.294   1
   1 -11  14  642.05  84.512   1
   1 -11  14  561.64  97.997   1
  -1 -11 -14  757.82 120.995   1
   1  11  14  581.35  76.377   1
   1  11  14  709.01 116.552   1
  -1  11 -14  750.31 115.394   1
  -1  11 -14  597.62  68.461  -1
   1 -11  15   13.71  52.409   1
   1 -11  15  102.25  46.777   1
  -1 -11 -15   30.00  58.166   1
  -1 -11 -15   47.40  51.721  -1
   1  11  15   74.91  37.234   1
   1  11  15   73.15  51.909   1
  -1  11 -15   63.45  50.970   1
  -1  11 -15   74.37  35.826   1
   1 -11  16  475.91  90.113   1
   1 -11  16  604.19  90.144   1
  -1 -11 -16  638.30  90.144   1
  -1 -11 -16  561.33 107.384   1
   1  11  16  722.46  77.722   1
   1  11  16  671.78 111.546   1
  -1  11 -16  666.77  68.680   1
  -1  11 -16  702.44 109.042   1
   1 -11  17  225.06  69.118   1
   1 -11  17   84.45  53.817   1
  -1 -11 -17   97.03  61.514   1
  -1 -11 -17  190.77  64.205   1
   1  11  17  176.72  49.405   1
   1  11  17  158.07  70.400   1
  -1  11 -17  110.20  58.041   1
  -1  11 -17   44.12  33.698   1
   1 -11  18  145.99  55.945   1
  -1 -11 -18  175.66  69.305  -1
  -1 -11 -18  158.17  56.539   1
   1  11  18  205.66  74.906  -1
   1  11  18   52.38  39.174   1
  -1  11 -18  193.18  65.676   1
   1 -11  19  -84.11  60.795   1
   1 -11  19   84.36  51.846  -1
  -1 -11 -19   20.24  43.711  -1
   1  11  19  -34.67  33.385   1
  -1  11 -19    5.69  30.341   1
  -1  11 -19    2.02  40.551   1
   1 -11  20  524.72 100.031   1
   1 -11  20  609.51 108.010  -1
  -1 -11 -20  439.30  85.482   1
  -1 -11 -20  428.66  94.149   1
   1  11  20  547.25 106.977   1
   1  11  20  625.47  72.747   1
  -1  11 -20  646.12  69.931   1
   1 -11  21 4105.13 245.400   1
   1 -11  21 4521.27 285.669   1
  -1 -11 -21 4521.27 303.441   1
   1  11  21 4809.13 320.400   1
  -1  11 -21 4546.30 294.587   1
  -1  11 -21 4956.19 232.853   1
   1 -11  22 3326.03 237.296   1
   1 -11  22 3244.68 225.751   1
  -1 -11 -22 3488.73 264.768  -1
  -1 -11 -22 3635.79 223.936   1
   1  11  22 3638.92 188.454   1
   1  11  22 3663.95 268.429   1
  -1  11 -22 3904.88 196.808   1
  -1  11 -22 3751.56 260.513   1
   1 -11  23  386.11 108.041  -1
  -1 -11 -23  183.29  92.303   1
  -1 -11 -23  488.11  87.735   1
   1  11  23  362.64  61.733   1
   1  11  23  453.69  99.312   1
  -1  11 -23  336.98  61.546   1
  -1  11 -23  429.91  92.710   1
   1 -11  24  704.00 131.539   1
  -1 -11 -24 1006.88 145.275   1
   1  11  24  883.92  82.165   1
   1  11  24  988.42 138.173   1
  -1  11 -24 1243.12 145.713   1
  -1  11 -24  999.06  93.742  -1
   1 -11  25  202.72 102.722   1
  -1 -11 -25  151.35  88.673   1
   1  11  25  254.76  78.755   1
   1  11  25  243.65  53.880   1
  -1  11 -25  287.64  59.793   1
   1 -11  26  180.35 108.949   1
  -1 -11 -26  250.34  93.961   1
   1  11  26  250.75  82.541   1
  -1  11 -26  158.07  65.707   1
  -1  11 -26  212.67  56.852   1
   1 -11  27  750.94 158.573   1
  -1 -11 -27  802.25 130.914   1
   1  11  27  977.78 136.858   1
   1  11  27  957.13  88.517   1
  -1  11 -27 1004.07  95.369   1
  -1  11 -27  760.95 117.960   1
   1 -11  28   67.02  88.579   1
   1  11  28   61.67  54.412   1
   1  11  28   26.88  42.115   1
  -1  11 -28   27.24  53.567   1
  -1  11 -28   -6.04  40.332   1
   1 -11  29   88.86  86.858   1
   1  11  29    7.03  52.034   1
   1  11  29  118.24  51.252   1
  -1  11 -29   26.88  51.971   1
   1 -11  30 1822.59 174.530   1
   1  11  31  504.07 109.981   1
   1 -12 -31 1067.27 131.289   1
  -1  12  31 1331.66 148.216   1
   1 -12 -30 1892.99 185.669   1
  -1  12  30 2343.24 214.361   1
  -1 -12  29   -8.40  93.210   1
   1  12 -29   59.32  59.136   1
  -1  12  29   -6.50  43.179   1
   1 -12 -28   26.19  69.806   1
  -1 -12  28   63.74  87.516   1
   1  12 -28  -17.31  42.866   1
  -1  12  28  -23.93  43.367   1
  -1  12  28    3.46  41.051   1
   1 -12 -27  960.89 147.121   1
  -1 -12  27  704.00 128.598   1
   1  12 -27  979.97  93.836   1
   1  12 -27  540.36 115.113   1
  -1  12  27  823.53  88.548   1
  -1  12  27  755.94 120.807   1
   1 -12 -26  531.91 120.619   1
   1  12 -26  481.23  96.308   1
  -1  12  26  668.65  77.910   1
  -1  12  26  471.53 103.473   1
   1 -12 -25  434.29 118.148   1
  -1 -12  25  465.27 100.188   1
   1  12 -25  359.51  85.576   1
   1  12 -25  510.01  69.556   1
  -1  12  25  414.58  63.298   1
   1 -12 -24   99.19  67.334   1
  -1 -12  24  -76.60  68.961   1
   1  12 -24    8.95  43.242   1
   1  12 -24   30.03  37.766   1
  -1  12  24   -8.16  37.609   1
  -1  12  24   33.85  53.004   1
   1 -12 -23 4327.28 301.908   1
   1 -12 -23 5425.53 302.253   1
  -1 -12  23 4924.90 285.857   1
   1  12 -23 4468.08 296.245   1
   1  12 -23 4868.58 227.816   1
  -1  12  23 4464.95 309.668   1
  -1  12  23 4630.78 224.437   1
   1 -12 -22 4859.19 321.026   1
  -1 -12  22 4127.03 248.467   1
   1  12 -22 4971.83 232.447   1
   1  12 -22 4565.08 293.773   1
  -1  12  22 5109.51 335.419  -1
   1 -12 -21 3848.56 232.634  -1
   1 -12 -21 3632.66 272.340   1
  -1 -12  21 3316.64 211.045   1
   1  12 -21 3291.61 171.808   1
   1  12 -21 3570.08 259.574   1
  -1  12  21 3660.82 272.027   1
  -1  12  21 3448.06 180.163   1
   1 -12 -20 4583.85 259.355   1
  -1 -12  20 4067.58 237.328   1
  -1 -12  20 3579.47 254.881   1
   1  12 -20 4730.91 224.656   1
   1  12 -20 4687.10 308.260   1
  -1  12  20 4561.95 220.432   1
   1 -12 -19  145.37  67.240   1
   1 -12 -19  312.01  91.364   1
  -1 -12  19  145.90  58.949   1
  -1 -12  19   94.71  59.387   1
   1  12 -19  282.79  56.477  -1
   1  12 -19  141.46  76.158   1
  -1  12  19  126.53  68.273  -1
  -1  12  19  179.66  48.748   1
   1 -12 -18   27.58  51.940   1
   1 -12 -18   18.33  52.002   1
  -1 -12  18    6.72  43.617   1
   1  12 -18   72.00  37.453   1
  -1  12  18  138.05  63.298   1
  -1  12  18    1.77  37.484   1
   1 -12 -17 1657.38 172.935   1
   1 -12 -17 1269.09 123.029   1
  -1 -12  17 1830.41 144.055   1
  -1 -12  17 1727.16 169.618   1
   1  12 -17 1708.70 118.742   1
   1  12 -17 1946.49 186.233   1
  -1  12  17 1530.35 166.427   1
  -1  12  17 1496.56 108.417   1
   1 -12 -16  -18.56  53.098   1
   1 -12 -16   26.55  50.657   1
  -1 -12  16    2.80  38.423   1
  -1 -12  16  113.86  56.039   1
   1  12 -16   24.19  28.373  -1
   1  12 -16   19.26  46.120   1
  -1  12  16   65.74  36.640   1
  -1  12  16   26.06  53.379   1
   1 -12 -15 2811.32 225.938   1
  -1 -12  15 3397.99 244.211   1
   1  12 -15 3235.29 244.493   1
  -1  12  15 3269.71 248.842   1
   1 -12 -14  -15.13  49.468   1
   1 -12 -14   11.30  51.877  -1
  -1 -12  14  -53.66  35.263   1
  -1 -12  14  -28.06  37.422   1
   1  12 -14   17.59  45.400   1
   1  12 -14   42.68  42.365   1
  -1  12  14  -42.74  38.986   1
  -1  12  14   15.22  27.531   1
   1 -12 -13  623.90 112.297   1
  -1 -12  13  410.51  74.937   1
  -1 -12  13  473.09  95.619   1
   1  12 -13  605.76  78.817   1
   1  12 -13  435.23  94.649   1
  -1  12  13  632.04 108.135   1
  -1  12  13  639.86  74.061   1
   1 -12 -12  16270. 720.900   1
   1 -12 -12  13964. 568.835   1
  -1 -12  12  15632. 632.978   1
  -1 -12  12  15763. 706.507   1
   1  12 -12  16349. 654.568   1
   1  12 -12  15344. 694.305   1
  -1  12  12  16007. 711.201   1
  -1  12  12  16937. 667.709   1
  -1 -12  11 1455.26 156.946   1
  -1 -12  11 1643.93 133.072   1
   1  12 -11 1295.37 115.363   1
   1  12 -11 1536.92 161.389   1
  -1  12  11 1335.10 113.861   1
   1 -12 -10  11417. 491.551   1
   1 -12 -10  11239. 534.105   1
  -1 -12  10  12572. 592.302   1
  -1 -12  10  11840. 504.380   1
   1  12 -10  12422. 529.411   1
   1  12 -10  12306. 588.235   1
  -1  12  10  12096. 564.768   1
  -1  12  10  11120. 471.839   1
   1 -12  -9 1290.67 142.459   1
   1 -12  -9 1201.19 115.676   1
  -1 -12   9 1542.86 132.509   1
   1  12  -9 1377.66 122.528   1
  -1  12   9 1242.18 139.643   1
  -1  12   9 1280.97 113.548   1
   1 -12  -8  26517. 1055.07  -1
   1 -12  -8  26439. 1008.45   1
  -1 -12   8  26273. 1009.70   1
  -1 -12   8  27644. 1114.20   1
   1  12  -8  26361. 1008.76   1
   1  12  -8  27200. 1102.63   1
  -1  12   8  26977. 1023.78   1
  -1  12   8  27018. 1071.96   1
   1 -12  -7  332.60  82.916   1
   1 -12  -7  201.66  59.762   1
  -1 -12   7  473.09  79.287   1
  -1 -12   7  383.29  91.833   1
   1  12  -7  395.49  69.462  -1
   1  12  -7  312.89  84.512   1
  -1  12   7  367.96  77.534   1
  -1  12   7  329.16  63.579   1
   1 -12  -6 7919.27 375.782   1
   1 -12  -6 7950.56 398.623   1
  -1 -12   6 7759.69 376.408  -1
  -1 -12   6 7299.74 398.623   1
   1  12  -6 7362.32 359.512   1
   1  12  -6 7928.65 423.028   1
  -1  12   6 8044.42 403.629   1
  -1  12   6 7453.06 357.947  -1
   1 -12  -5 1988.11 157.791   1
   1 -12  -5 1703.06 156.007   1
  -1 -12   5 1731.85 170.213   1
  -1 -12   5 1584.17 139.549   1
   1  12  -5 1385.17 151.377   1
  -1  12   5 1523.47 133.229   1
  -1  12   5 1923.97 162.860   1
   1 -12  -4  20457. 828.848   1
   1 -12  -4  20366. 816.019   1
  -1 -12   4  21042. 844.179   1
  -1 -12   4  21377. 893.616  -1
   1  12  -4  19662. 793.491   1
   1  12  -4  21427. 894.555   1
  -1  12   4  20519. 823.216   1
  -1  12   4  20088. 819.461   1
   1 -12  -3 4856.06 286.796   1
   1 -12  -3 4173.96 251.783   1
  -1 -12   3 3951.81 265.769   1
   1  12  -3 4252.19 276.408  -1
  -1  12   3 4264.70 251.220   1
  -1  12   3 4439.92 260.794   1
   1 -12  -2  22478. 891.113   1
   1 -12  -2  24587. 970.587   1
  -1 -12   2  22581. 929.286   1
   1  12  -2  22882. 938.985   1
  -1  12   2  20745. 833.541   1
  -1  12   2  22797. 902.690   1
   1 -12  -1   25.40  42.053   1
   1 -12  -1  -40.61  37.672   1
  -1 -12   1   22.30  46.589   1
   1  12  -1    4.01  45.025   1
  -1  12   1   58.32  38.173   1
  -1  12   1   -2.14  44.743   1
   1 -12   0  12944. 575.719   1
   1 -12   0  12869. 553.817   1
  -1 -12   0  13132. 591.364   1
  -1 -12   0  12963. 590.738   1
   1  12   0  13179. 594.805   1
  -1  12   0  12757. 567.897   1
  -1  12   0  12509. 537.234   1
   1 -12   1  361.70  77.941   1
   1 -12   1  380.79  69.024   1
  -1 -12  -1  482.79  91.833  -1
  -1 -12  -1  372.97  87.672   1
   1  12   1  521.90  97.340   1
   1  12   1  432.42  88.955   1
  -1  12  -1  334.17  75.813   1
  -1  12  -1  339.49  66.646   1
   1 -12   2 3485.60 212.515   1
   1 -12   2 3785.98 248.560   1
  -1 -12  -2 3929.91 256.289   1
  -1 -12  -2 3836.04 252.565   1
  -1  12  -2 3494.99 210.544   1
  -1  12  -2 3829.78 247.559   1
   1 -12   3  522.21  78.723   1
   1 -12   3  420.53  90.926   1
  -1 -12  -3  596.37 103.035   1
   1  12   3  667.40 101.909   1
  -1  12  -3  500.63  72.309   1
  -1  12  -3  643.93  99.405   1
   1 -12   4 4336.67 274.405   1
   1 -12   4 3873.59 221.433   1
  -1 -12  -4 4220.90 260.857   1
   1  12   4 4342.92 265.300   1
  -1  12  -4 4180.22 264.925   1
  -1  12  -4 4308.51 239.142   1
   1 -12   5 6514.39 317.584  -1
   1 -12   5 6980.59 376.408   1
  -1 -12  -5 7115.14 368.898   1
   1  12   5 7384.22 376.408   1
  -1  12  -5 6311.01 350.438   1
  -1  12  -5 6817.89 326.345   1
   1 -12   6  441.49  71.965  -1
   1 -12   6  224.56  68.930  -1
  -1 -12  -6  279.57  70.995   1
  -1 -12  -6  397.68  98.404   1
   1  12   6  419.90  78.567   1
   1  12   6  341.05  83.198   1
  -1  12  -6  406.45  64.643   1
  -1  12  -6  204.79  68.805   1
   1 -12   7 1476.53 153.442   1
   1 -12   7 1475.59 121.652   1
  -1 -12  -7 1485.92 155.882   1
  -1 -12  -7 1442.74 138.485   1
   1  12   7 1465.58 136.014  -1
   1  12   7 1711.51 164.205   1
  -1  12  -7 1398.93 122.184   1
  -1  12  -7 1229.66 138.517   1
   1 -12   8 2448.06 199.875   1
  -1 -12  -8 2464.33 182.478   1
  -1 -12  -8 2475.90 205.037   1
   1  12   8 2488.73 179.818   1
   1  12   8 2374.22 197.528   1
  -1  12  -8 2204.94 189.080   1
   1 -12   9  23630. 969.649   1
   1 -12   9  23123. 880.788   1
  -1 -12  -9  23357. 966.833   1
  -1 -12  -9  22860. 902.690   1
   1  12   9  24512. 1006.26   1
   1  12   9  22647. 891.739   1
  -1  12  -9  24293. 995.619   1
  -1  12  -9  23392. 884.855   1
   1 -12  10 2655.19 211.483   1
   1 -12  10 3351.06 196.714   1
  -1 -12 -10 2754.38 191.301   1
  -1 -12 -10 3092.93 239.142   1
   1  12  10 3029.41 232.822   1
   1  12  10 3351.06 213.204   1
  -1  12 -10 2874.53 221.589   1
  -1  12 -10 2926.47 175.219  -1
   1 -12  11  24615. 1005.32  -1
   1 -12  11  23874. 904.880   1
  -1 -12 -11  24915. 1025.34  -1
   1  12  11  25867. 1060.07   1
  -1  12 -11  25263. 944.304   1
  -1  12 -11  24108. 990.612   1
   1 -12  12  11292. 477.471   1
  -1 -12 -12  11521. 560.075   1
  -1 -12 -12  10889. 484.355   1
   1  12  12  11696. 499.687  -1
   1  12  12  11586. 563.829   1
  -1  12 -12  12262. 585.106   1
  -1  12 -12  11918. 480.287   1
   1 -12  13 4324.15 235.294   1
   1 -12  13 4114.51 273.623   1
  -1 -12 -13 3976.84 275.500   1
  -1 -12 -13 3454.31 209.355   1
   1  12  13 4233.41 288.079   1
   1  12  13 4073.84 227.847   1
  -1  12 -13 4270.96 283.041   1
  -1  12 -13 3948.68 199.186   1
   1 -12  14 1048.50 107.447   1
   1 -12  14  971.84 128.629   1
  -1 -12 -14  859.51 100.031   1
  -1 -12 -14 1076.66 142.397   1
   1  12  14 1463.08 162.077   1
   1  12  14 1299.75 112.766   1
  -1  12 -14 1299.75 101.658   1
  -1  12 -14 1144.24 141.145   1
   1 -12  15 3892.36 227.378  -1
   1 -12  15 3832.91 261.921   1
  -1 -12 -15 4471.21 298.748   1
   1  12  15 4239.67 291.207   1
   1  12  15 4255.31 224.374   1
  -1  12 -15 3861.07 268.398   1
  -1  12 -15 4433.66 216.364   1
   1 -12  16 1880.47 174.969   1
   1 -12  16 1794.74 147.027   1
  -1 -12 -16 2201.19 202.566   1
  -1 -12 -16 1956.51 151.877   1
   1  12  16 1959.01 134.230   1
   1  12  16 1673.65 170.964   1
  -1  12 -16 1866.71 180.382   1
  -1  12 -16 1956.82 123.592   1
   1 -12  17 4774.71 302.253   1
   1 -12  17 4349.18 248.905   1
  -1 -12 -17 4784.10 258.479  -1
   1  12  17 5244.05 258.729   1
  -1  12 -17 5387.98 244.931   1
  -1  12 -17 5525.65 340.738   1
   1 -12  18  537.86  90.050   1
   1 -12  18  384.86  81.758   1
  -1 -12 -18  573.84 110.638   1
  -1 -12 -18  827.28 103.223   1
   1  12  18  643.62 117.678   1
   1  12  18  629.54  77.722   1
  -1  12 -18  498.75 108.135   1
  -1  12 -18  566.02  65.770   1
  -1 -12 -19 2056.63 197.059   1
  -1 -12 -19 2294.43 165.081   1
   1  12  19 2308.51 210.513   1
   1  12  19 2209.32 139.111   1
  -1  12 -19 2252.81 134.574   1
   1 -12  20   55.79  45.870   1
   1 -12  20   -1.74  69.900  -1
  -1 -12 -20   35.70  58.166   1
   1  12  20  157.76  49.624   1
   1  12  20   97.53  59.230   1
  -1  12 -20  263.74  77.347   1
  -1  12 -20   80.48  41.896   1
   1 -12  21 1460.26 155.945   1
  -1 -12 -21 1246.87 160.701   1
  -1 -12 -21 1277.53 130.100   1
   1  12  21 1431.79 109.606   1
   1  12  21 1339.80 162.328   1
  -1  12 -21 1478.72 162.234   1
  -1  12 -21 1641.43 113.454   1
   1 -12  22  -41.05  72.653   1
  -1 -12 -22   35.42  55.538  -1
   1  12  22   23.00  38.548   1
   1  12  22   29.55  47.528   1
  -1  12 -22  -10.69  49.906   1
   1 -12  23  -35.98  75.438   1
  -1 -12 -23  -32.54  67.991   1
   1  12  23   27.49  37.641   1
  -1  12 -23   17.86  41.927   1
  -1  12 -23   39.89  51.377   1
   1 -12  24  141.27  88.579   1
  -1 -12 -24  275.12  91.364   1
   1  12  24  263.99  55.695   1
   1  12  24  248.47  81.226   1
  -1  12 -24  280.76  59.074   1
   1 -12  25  270.24 105.006   1
  -1 -12 -25  308.60  95.807   1
   1  12  25  479.97 105.006   1
  -1  12 -25  341.99  84.293   1
  -1  12 -25  544.74  74.531   1
   1 -12  26  595.43 136.139   1
  -1 -12 -26  862.33 145.557   1
   1  12  26  813.83 130.820   1
   1  12  26  699.94  79.537   1
  -1  12 -26  953.69 129.036   1
  -1  12 -26  739.99  89.299   1
   1 -12  27 -123.34 100.594   1
   1  12  27  -19.77  55.006   1
   1  12  27   80.79  42.397   1
  -1  12 -27   67.96  57.290   1
  -1  12 -27   -3.95  45.776   1
   1 -12  28 1621.09 187.171   1
  -1 -12 -28 1574.15 179.286   1
   1  12  28 2258.76 211.233   1
   1  12  28 2402.06 149.343   1
  -1  12 -28 2187.42 152.753   1
   1 -12  29  121.06  90.738  -1
  -1 -12 -29  157.26  81.320   1
   1  12  29   67.77  57.478   1
  -1  12 -29   -0.86  56.070   1
  -1 -12 -30  146.90  70.056   1
   1  12  30  303.60  82.853   1
   1 -13 -30  -38.08  53.880   1
  -1  13  30   91.43  54.975   1
   1 -13 -29  134.23  68.210   1
  -1  13  29  185.83  69.869   1
  -1  13  28 3153.94 180.882   1
   1 -13 -27  465.58 103.786   1
  -1 -13  27  367.96 115.144   1
   1  13 -27  448.06  77.910   1
  -1  13  27  677.72 121.683   1
  -1  13  27  667.08  81.383   1
   1 -13 -26   97.56  79.287   1
  -1 -13  26  116.36  99.186   1
   1  13 -26  170.24  57.290   1
  -1  13  26  115.18  63.267   1
  -1  13  26  -12.75  43.805   1
   1 -13 -25 2899.87 242.021   1
  -1 -13  25 2704.32 211.671   1
   1  13 -25 2724.65 220.713  -1
   1  13 -25 3263.45 178.504   1
  -1  13  25 3250.94 180.444   1
  -1  13  25 3413.64 264.862   1
  -1 -13  24 1376.41 154.693   1
   1  13 -24 1543.80 112.234   1
   1  13 -24 1806.32 177.691   1
  -1  13  24 1516.27 114.268   1
   1 -13 -23  798.81 139.017   1
  -1 -13  23  902.69 125.657   1
   1  13 -23 1036.61 136.921   1
   1  13 -23  875.16  84.042  -1
  -1  13  23  768.46  82.384   1
  -1  13  23  788.17 130.475   1
   1 -13 -22  331.04  90.519   1
   1 -13 -22  591.36 125.469   1
  -1 -13  22  392.99  87.359   1
   1  13 -22  402.06 111.765   1
   1  13 -22  439.61  64.017  -1
  -1  13  22  419.27 108.980   1
  -1  13  22  488.74  67.459   1
   1 -13 -21  151.25  80.788   1
  -1 -13  21  208.04  73.404   1
   1  13 -21  316.96  57.353   1
   1  13 -21  179.07  78.004   1
  -1  13  21  252.72  83.667  -1
  -1  13  21  230.13  60.857   1
   1 -13 -20 9934.28 452.753   1
   1 -13 -20  10695. 548.810   1
   1  13 -20 9170.83 467.772   1
  -1  13  20  10673. 549.749   1
  -1  13  20  10316. 418.335   1
  -1 -13  19 2412.70 174.969   1
   1  13 -19 2597.93 218.554   1
   1  13 -19 2506.57 151.032   1
  -1  13  19 2585.10 150.219  -1
  -1  13  19 2337.29 215.363   1
   1 -13 -18  709.64 129.725   1
   1 -13 -18  856.07 108.949   1
  -1 -13  18  798.50 101.846   1
  -1 -13  18  832.92 117.616   1
   1  13 -18  891.74  88.141   1
   1  13 -18  864.83 126.721   1
  -1  13  18  532.54 116.208   1
  -1  13  18  884.54  85.638   1
   1 -13 -17  620.15  93.961   1
   1 -13 -17  685.86 123.435   1
  -1 -13  17  767.21 118.773   1
  -1 -13  17  629.22  91.458   1
   1  13 -17  727.16  79.725   1
   1  13 -17  613.58 114.987   1
  -1  13  17  805.07  82.853   1
  -1  13  17  795.37 128.567   1
   1 -13 -16 6414.26 377.033   1
  -1 -13  16 5691.48 289.330   1
   1  13 -16 6404.87 295.619   1
  -1  13  16 6698.99 393.930   1
  -1  13  16 6673.96 302.409   1
   1 -13 -15 8704.62 462.453   1
   1 -13 -15 8513.76 390.801   1
  -1 -13  15 9055.06 469.962   1
  -1 -13  15 8244.67 378.911   1
   1  13 -15 9643.29 505.319  -1
   1  13 -15 8764.07 382.978   1
  -1  13  15 9418.01 490.300   1
  -1  13  15 9283.47 396.433   1
   1 -13 -14 6248.43 368.898   1
   1 -13 -14 7033.79 338.861   1
  -1 -13  14 5897.99 352.628  -1
  -1 -13  14 6289.10 312.891   1
   1  13 -14 6473.71 310.169   1
   1  13 -14 6361.07 380.475   1
  -1  13  14 6952.43 397.058   1
  -1  13  14 6307.88 291.896   1
   1 -13 -13  954.00 136.608   1
  -1 -13  13  708.38 116.677   1
   1  13 -13 1002.82 137.234   1
  -1  13  13  821.03 125.438   1
   1 -13 -12  12484. 591.677   1
   1 -13 -12  10729. 463.078   1
  -1 -13  12  12678. 603.566   1
  -1 -13  12  12040. 511.264   1
   1  13 -12  12513. 605.131   1
   1  13 -12  12281. 516.583  -1
  -1  13  12  12553. 596.057   1
  -1  13  12  12631. 522.215   1
   1 -13 -11  933.67 104.130   1
   1 -13 -11  731.85 120.150   1
  -1 -13  11  981.23 103.567   1
  -1 -13  11  610.76 111.546   1
   1  13 -11  916.14  97.528  -1
   1  13 -11  978.41 135.106   1
  -1  13  11  687.73 108.636   1
  -1  13  11  934.29  96.996   1
   1 -13 -10  310.48  85.732   1
   1 -13 -10  436.80  77.941   1
  -1 -13  10  594.81  84.731   1
  -1 -13  10  430.85  98.029   1
   1  13 -10  436.80  95.901   1
   1  13 -10  492.18  76.251   1
  -1  13  10  454.00  71.151   1
  -1  13  10  428.66  92.866   1
   1 -13  -9  407.07  75.594   1
  -1 -13   9  567.58 108.417   1
  -1 -13   9  509.70  81.790   1
   1  13  -9  467.77  74.937   1
   1  13  -9  474.97 100.688   1
  -1  13   9  411.45  95.307   1
  -1  13   9  444.30  77.002  -1
   1 -13  -8 3976.84 236.014   1
  -1 -13   8 3851.69 232.009   1
  -1 -13   8 3789.11 267.991   1
   1  13  -8 3917.39 230.006   1
   1  13  -8 4655.81 304.443   1
  -1  13   8 3945.55 232.102  -1
   1 -13  -7   57.85  55.945   1
   1 -13  -7   10.89  40.238   1
  -1 -13   7    8.63  38.673   1
  -1 -13   7   37.14  51.846  -1
   1  13  -7   41.49  52.566   1
   1  13  -7   46.81  32.947   1
  -1  13   7   12.17  35.857   1
  -1  13   7   98.00  50.031   1
   1 -13  -6  460.58  92.960   1
   1 -13  -6  416.77  78.223   1
  -1 -13   6  495.62  81.821   1
   1  13  -6  418.65  73.279   1
  -1  13   6  355.76  72.027   1
  -1  13   6  293.87  75.125   1
   1 -13  -5 2144.87 183.698   1
   1 -13  -5 2061.95 165.457   1
  -1 -13   5 1766.58 151.470   1
   1  13  -5 2015.96 160.138   1
  -1  13   5 1939.92 168.898   1
  -1  13   5 1898.62 153.942   1
   1 -13  -4  -49.00  36.201   1
   1 -13  -4   39.14  50.031   1
  -1 -13   4   11.82  39.549   1
  -1 -13   4  -11.49  49.093   1
   1  13  -4   23.09  49.499   1
   1  13  -4   23.65  35.576   1
  -1  13   4   29.00  41.302   1
  -1  13   4   68.40  43.899   1
   1 -13  -3 1843.24 159.512   1
   1 -13  -3 1828.85 159.918   1
  -1 -13   3 2160.82 171.402   1
  -1 -13   3 1959.95 187.578   1
   1  13  -3 1918.33 159.918   1
   1  13  -3 1764.08 172.684   1
  -1  13   3 1978.72 165.707   1
  -1  13   3 1640.17 148.873   1
   1 -13  -2  852.00 111.264   1
   1 -13  -2  810.07 112.703   1
  -1 -13   2  753.75 120.213   1
  -1 -13   2  948.06 116.364   1
   1  13  -2  911.45 121.996   1
   1  13  -2  865.14 106.633   1
  -1  13   2  796.62 102.503   1
  -1  13   2  727.47  99.875   1
   1 -13  -1  12453. 566.019   1
   1 -13  -1  12926. 567.271   1
  -1 -13   1  12907. 599.499   1
  -1 -13   1  11248. 520.025   1
   1  13  -1  12722. 589.173   1
   1  13  -1  12153. 547.559   1
  -1  13   1  11630. 519.086   1
   1 -13   0 6902.37 348.873   1
   1 -13   0 6814.76 366.082   1
  -1 -13   0 7124.52 374.530   1
  -1 -13   0 6536.29 366.395   1
   1  13   0 6727.15 369.524   1
   1  13   0 6501.87 350.438   1
  -1  13   0 6792.86 345.119   1
  -1  13   0 6517.52 353.254   1
   1 -13   1  684.92 108.886   1
   1 -13   1  585.11  92.647   1
  -1 -13  -1  757.51 117.491   1
  -1 -13  -1  689.92 105.382   1
   1  13   1  681.16 103.191   1
   1  13   1  688.67 114.174   1
  -1  13  -1  655.51 104.005   1
  -1  13  -1  713.08  91.270   1
   1 -13   2  295.68  81.101   1
   1 -13   2  329.16  72.935   1
  -1 -13  -2  320.40  84.825   1
  -1 -13  -2  315.71  75.532   1
   1  13   2  196.59  67.803   1
   1  13   2  557.88  94.775   1
  -1  13  -2  428.03  89.299   1
  -1  13  -2  336.67  63.110   1
   1 -13   3 1536.92 132.885   1
   1 -13   3 1779.41 167.772   1
  -1 -13  -3 1585.42 159.543   1
  -1 -13  -3 1879.85 169.493   1
   1  13   3 1688.36 158.510   1
   1  13   3 1982.79 174.186   1
  -1  13  -3 1721.53 140.363   1
  -1  13  -3 1619.84 156.852   1
   1 -13   4 1976.84 181.727   1
  -1 -13  -4 1812.26 162.547   1
  -1 -13  -4 1628.60 155.006   1
   1  13   4 1552.88 156.539   1
   1  13   4 1987.48 172.653   1
  -1  13  -4 1588.55 160.075   1
   1 -13   5 1075.41 133.417   1
  -1 -13  -5 1072.90 131.289   1
  -1 -13  -5  932.73 127.722   1
   1  13   5 1040.36 130.256   1
   1  13   5 1063.20 122.465   1
  -1  13  -5  761.58 114.956   1
   1 -13   6  100.91  58.730   1
   1 -13   6   67.46  40.488   1
  -1 -13  -6   89.61  56.539   1
  -1 -13  -6  100.84  58.448   1
   1  13   6  140.21  57.854   1
   1  13   6  154.79  57.478   1
  -1  13  -6  148.25  46.277   1
  -1  13  -6   94.09  55.976   1
   1 -13   7 2766.58 218.805   1
   1 -13   7 2784.10 177.878   1
  -1 -13  -7 2836.67 222.778   1
   1  13   7 2968.08 227.440   1
  -1  13  -7 2872.96 224.624   1
  -1  13  -7 2840.42 180.413   1
   1 -13   8  160.58  53.129   1
   1 -13   8  273.75  78.160   1
  -1 -13  -8  214.24  76.971   1
   1  13   8  155.82  63.204   1
  -1  13  -8  250.47  54.506   1
  -1  13  -8  295.49  84.481   1
   1 -13   9 1155.19 110.450  -1
  -1 -13  -9 1147.37 123.498   1
  -1 -13  -9 1291.30 151.439   1
   1  13   9 1204.94 148.279   1
   1  13   9 1132.66 119.243   1
  -1  13  -9 1140.17 105.663   1
   1 -13  10  730.60  91.677   1
   1 -13  10  641.11 114.049   1
  -1 -13 -10  767.83 104.443   1
  -1 -13 -10  594.49 117.052   1
   1  13  10  402.69  92.146   1
   1  13  10  709.01  96.965   1
  -1  13 -10  646.43  79.443   1
  -1  13 -10  672.72 116.051   1
   1 -13  11 3839.17 217.866   1
   1 -13  11 3676.47 259.950  -1
  -1 -13 -11 3507.51 260.732   1
  -1 -13 -11 4026.90 245.025   1
   1  13  11 3632.66 219.462   1
   1  13  11 3826.65 271.902   1
  -1  13 -11 3995.62 215.613   1
  -1  13 -11 3764.08 268.492   1
   1 -13  12  755.32 122.278   1
   1 -13  12  531.29  81.664   1
  -1 -13 -12  609.51  95.150   1
  -1 -13 -12  660.20 120.995   1
   1  13  12  821.96 124.875   1
   1  13  12  761.89  91.552  -1
  -1  13 -12  652.38  73.435   1
  -1  13 -12  657.07 113.079   1
   1 -13  13   42.52  48.373   1
   1 -13  13   51.19  46.996   1
  -1 -13 -13   51.72  50.594   1
  -1 -13 -13   15.61  52.440   1
   1  13  13    4.29  43.773  -1
   1  13  13   55.54  38.235   1
  -1  13 -13    7.30  49.593   1
  -1  13 -13   17.22  33.792   1
   1 -13  14  698.69  94.086   1
   1 -13  14  737.48 116.802   1
  -1 -13 -14  727.78  99.249   1
  -1 -13 -14  993.12 143.554   1
   1  13  14  690.55  86.170   1
   1  13  14  891.11 132.791   1
  -1  13 -14  865.77  84.042   1
  -1  13 -14  629.85 109.856   1
   1 -13  15  351.38  81.070   1
  -1 -13 -15  537.86  92.115   1
   1  13  15  651.44  80.726   1
  -1  13 -15  509.70 103.348   1
   1 -13  16 1269.71 122.184  -1
   1 -13  16 1175.53 138.798   1
  -1 -13 -16 1178.97 126.001   1
  -1 -13 -16 1221.21 158.604  -1
   1  13  16 1218.08 105.382   1
   1  13  16 1188.05 151.627   1
  -1  13 -16 1241.24  99.531   1
  -1  13 -16 1253.13 152.253   1
   1 -13  17  137.42  65.989   1
   1 -13  17   57.20  51.690   1
  -1 -13 -17  183.98  66.646   1
  -1 -13 -17   46.59  66.114   1
   1  13  17  215.30  56.383   1
   1  13  17  196.03  75.845   1
  -1  13 -17  181.57  46.339   1
  -1  13 -17  132.45  72.872   1
   1 -13  18 2721.21 190.144   1
   1 -13  18 3376.09 247.716   1
  -1 -13 -18 2826.03 240.863   1
   1  13  18 2407.07 220.901   1
  -1  13 -18 2806.63 234.074   1
  -1  13 -18 3018.77 161.702  -1
   1 -13  19   12.01  41.364   1
   1 -13  19   -3.51  64.236   1
  -1 -13 -19    9.81  48.404   1
  -1 -13 -19   71.15  77.034   1
   1  13  19  -32.26  32.165   1
   1  13  19   46.12  54.944   1
  -1  13 -19   39.24  59.606   1
  -1  13 -19   51.50  36.796   1
   1 -13  20  112.48  75.594   1
  -1 -13 -20   31.79  52.847   1
  -1 -13 -20   58.70  64.800   1
   1  13  20   37.42  37.985   1
   1  13  20   24.76  54.599   1
  -1  13 -20  -21.47  33.573   1
  -1  13 -20  104.29  64.956   1
  -1 -13 -21  717.46 137.766   1
   1  13  21  725.28  81.383   1
   1  13  21  709.32 126.502   1
  -1  13 -21  626.09 113.298   1
   1 -13  22  951.50 147.497   1
   1  13  22 1047.25 171.120  -1
   1  13  22  912.70  90.144   1
  -1  13 -22  860.45 126.971   1
  -1  13 -22  913.33  89.236   1
   1 -13  23  257.01 103.723   1
  -1 -13 -23  291.18 108.542   1
   1  13  23  381.41  65.519   1
   1  13  23  385.17  97.497   1
  -1  13 -23  328.54  62.359   1
  -1  13 -23  387.36  90.832   1
   1  13  24 2518.77 151.001   1
   1  13  24 2936.48 244.649   1
  -1  13 -24 2548.81 212.390   1
  -1  13 -24 2678.03 158.667   1
  -1 -13 -25  106.82  69.712   1
   1  13  25   42.24  50.532   1
  -1  13 -25  -40.61  43.116   1
   1 -13  26  349.50 122.090   1
  -1 -13 -26  169.02  87.484   1
   1  13  26  367.65  67.459   1
  -1  13 -26  130.32  63.048   1
  -1  13 -26  290.96  72.215   1
   1 -13  27  179.54 117.678   1
  -1 -13 -27   25.66  60.231   1
   1  13  27  225.78  65.269   1
   1  13  27   96.15  64.862   1
  -1  13 -27  145.87  63.986   1
   1 -13  28  228.54 144.430   1
  -1 -13 -28  513.77 101.064   1
   1  13  28  637.67 113.892   1
  -1  13 -28  456.51 103.661   1
  -1 -13 -29  593.24  99.843   1
   1  13  29  473.72  97.309   1
   1 -14 -28  324.47  83.730   1
  -1  14  28  452.75  95.619   1
   1 -14 -27  505.01 123.811   1
  -1  14  27  993.74 132.509   1
  -1  14  27 1398.62 124.343   1
   1 -14 -26   85.29  68.836   1
  -1 -14  26   -7.58  89.017   1
   1  14 -26  -11.37  57.697   1
  -1  14  26   52.19  53.129   1
  -1  14  26  -16.83  48.655   1
  -1 -14  25 1453.69 155.413   1
   1  14 -25 1818.21 130.851   1
  -1  14  25 2012.83 140.113   1
  -1  14  25 1904.57 200.751   1
   1 -14 -24  334.17 105.131   1
  -1 -14  24  572.28 108.886   1
   1  14 -24  453.07 104.662   1
   1  14 -24  490.93  73.842   1
  -1  14  24  390.49  97.997   1
  -1  14  24  617.33  83.323   1
   1  14 -23  687.73 117.710   1
  -1  14  23 1082.29  97.309   1
  -1  14  23  898.31 142.772   1
   1 -14 -22  212.67  99.030   1
  -1 -14  22  105.16  68.116   1
   1  14 -22  153.35  49.093   1
   1  14 -22   97.47  60.951   1
  -1  14  22  143.24  67.710   1
  -1  14  22  211.55  54.599   1
   1 -14 -21 6808.50 415.832  -1
   1 -14 -21 6989.98 357.008   1
   1  14 -21 6142.05 274.343  -1
   1  14 -21 6361.07 378.911   1
  -1  14  21 6160.82 381.101   1
  -1  14  21 6210.88 281.696   1
   1 -14 -20  254.13  86.827   1
   1 -14 -20  466.21 119.118   1
  -1 -14  20  334.17  82.415   1
   1  14 -20  448.06  65.613   1
  -1  14  20  555.07  76.783   1
  -1  14  20  570.71 113.079   1
   1 -14 -19 6439.29 390.801   1
   1 -14 -19 6692.73 342.615   1
  -1 -14  19 6683.35 335.106   1
   1  14 -19 6389.23 378.285   1
   1  14 -19 7180.84 317.271   1
  -1  14  19 6889.86 409.887   1
   1 -14 -18  238.86  91.489   1
   1 -14 -18  243.18  74.937   1
   1  14 -18  316.02  85.857   1
  -1  14  18  313.20  85.450   1
  -1  14  18  270.15  55.538   1
   1 -14 -17   98.75  58.292   1
  -1 -14  17   13.75  43.742   1
   1  14 -17   73.59  39.049   1
   1  14 -17   95.78  55.601   1
   1 -14 -16  421.78 106.508   1
   1 -14 -16  826.97 106.758   1
  -1 -14  16  547.56 104.975   1
  -1 -14  16  590.11  87.828   1
   1  14 -16  668.02  78.567   1
   1  14 -16  631.73 115.676   1
  -1  14  16  735.29  83.823   1
  -1  14  16  703.07 121.652   1
   1 -14 -15 4774.71 264.862   1
   1 -14 -15 5103.25 331.664   1
  -1 -14  15 4314.76 241.708   1
  -1 -14  15 4715.26 309.042   1
   1  14 -15 4837.29 324.781   1
   1  14 -15 4402.37 228.035   1
  -1  14  15 5247.18 260.482   1
  -1  14  15 4699.62 316.958   1
   1 -14 -14   19.36  68.148   1
  -1 -14  14   29.80  48.154   1
   1  14 -14   91.74  44.180   1
  -1  14  14   34.07  54.130   1
  -1  14  14  126.38  42.678   1
   1 -14 -13  254.16  76.220   1
   1 -14 -13  393.62 109.105   1
  -1 -14  13  309.70  67.835   1
  -1 -14  13  289.42  79.224   1
   1  14 -13  375.78  66.708   1
   1  14 -13  207.20  82.666   1
  -1  14  13  547.25  74.718   1
  -1  14  13  352.00  91.051   1
   1 -14 -12 4001.87 280.663   1
   1 -14 -12 3229.03 202.628   1
  -1 -14  12 3851.69 271.589   1
  -1 -14  12 3748.43 221.308   1
   1  14 -12 3908.01 221.589   1
   1  14 -12 3501.25 265.769  -1
  -1  14  12 4095.74 228.254   1
  -1  14  12 3739.04 267.459   1
   1 -14 -11   55.44  55.726   1
  -1 -14  11   86.39  59.481   1
  -1 -14  11   65.86  55.444   1
   1  14 -11  119.84  65.363   1
   1  14 -11   58.04  42.334   1
  -1  14  11  174.03  67.334   1
   1 -14 -10 2724.34 221.276  -1
   1 -14 -10 2991.55 202.534   1
  -1 -14  10 3007.51 237.140   1
   1  14 -10 3304.13 256.195   1
  -1  14  10 2740.92 221.527   1
   1 -14  -9  36076. 1399.25   1
   1 -14  -9  35044. 1313.20   1
  -1 -14   9  32885. 1227.78   1
  -1 -14   9  34856. 1375.47   1
   1  14  -9  35357. 1400.81   1
   1  14  -9  35576. 1325.72   1
  -1  14   9  35795. 1390.49   1
  -1  14   9  36702. 1365.77   1
   1 -14  -8 2664.89 189.330   1
   1 -14  -8 2283.16 196.370   1
  -1 -14   8 2116.08 162.672   1
  -1 -14   8 2437.11 213.016   1
   1  14  -8 2035.98 156.477   1
   1  14  -8 2543.18 221.402   1
  -1  14   8 2522.84 181.352   1
  -1  14   8 2543.18 204.537   1
   1 -14  -7   98.97  50.876   1
   1 -14  -7   60.26  55.945   1
  -1 -14   7   70.37  49.812   1
  -1 -14   7  127.88  67.115   1
   1  14  -7  176.53  55.225   1
   1  14  -7  102.72  61.452   1
  -1  14   7  180.76  62.860   1
  -1  14   7  165.14  57.603   1
   1 -14  -6  372.97  77.941   1
   1 -14  -6  400.19  92.522   1
  -1 -14   6  337.92  97.090   1
  -1 -14   6  444.62  80.945   1
   1  14  -6  499.69  80.757   1
   1  14  -6  319.77  86.076   1
  -1  14   6  306.23  74.405   1
  -1  14   6  546.62 100.626   1
   1 -14  -5 2587.92 201.095   1
   1 -14  -5 2978.09 204.787   1
  -1 -14   5 2352.63 178.129   1
  -1 -14   5 2451.50 213.454   1
   1  14  -5 2966.20 233.260   1
   1  14  -5 2315.08 176.596   1
  -1  14   5 2845.43 206.633   1
  -1  14   5 2452.75 185.888   1
   1 -14  -4 3917.39 246.245   1
   1 -14  -4 4064.45 259.574   1
  -1 -14   4 3723.40 267.209   1
  -1 -14   4 4352.31 259.981   1
   1  14  -4 4299.12 289.424   1
   1  14  -4 3842.30 239.142   1
  -1  14   4 4270.96 260.888   1
  -1  14   4 3908.01 253.129   1
   1 -14  -3  360.76  84.950   1
   1 -14  -3  389.55  85.482   1
  -1 -14   3  469.02  85.419   1
  -1 -14   3  362.95  91.802   1
   1  14  -3  367.33  74.656   1
   1  14  -3  337.92  88.986   1
  -1  14   3  411.45  81.226   1
  -1  14   3  465.58  90.050   1
   1 -14  -2 2060.39 180.194   1
   1 -14  -2 2140.17 179.943   1
  -1 -14   2 2464.33 210.638   1
  -1 -14   2 2288.80 181.852   1
   1  14  -2 2423.03 203.191   1
   1  14  -2 2315.08 183.855  -1
  -1  14   2 2293.49 186.733   1
  -1  14   2 2240.92 175.626   1
   1 -14  -1  110.70  58.636   1
   1 -14  -1  207.01  69.869   1
  -1 -14   1  161.08  78.504   1
  -1 -14   1  133.95  60.138   1
   1  14  -1  122.15  74.343   1
   1  14  -1  143.21  57.697   1
  -1  14   1  174.72  59.606   1
  -1  14   1  176.47  62.297   1
   1 -14   0 2324.47 177.910   1
   1 -14   0 2423.34 194.430   1
  -1 -14   0 2568.21 210.544   1
  -1 -14   0 2576.97 201.908  -1
   1  14   0 2750.94 205.601   1
   1  14   0 2399.25 203.942   1
  -1  14   0 2456.19 203.348   1
  -1  14   0 2661.14 192.303   1
   1 -14   1  494.68  95.557   1
   1 -14   1  454.32  83.855   1
  -1 -14  -1  776.28 122.121   1
  -1 -14  -1  399.25  91.208   1
   1  14   1  665.83 103.661   1
  -1  14  -1  647.68 109.543   1
  -1  14  -1  666.77  89.831  -1
   1 -14   2 1085.11 117.271   1
   1 -14   2 1407.07 149.092   1
  -1 -14  -2 1318.52 146.245   1
  -1 -14  -2 1067.90 138.298   1
   1  14   2 1322.59 143.367   1
   1  14   2 1460.26 150.031   1
  -1  14  -2 1193.05 143.648   1
  -1  14  -2 1206.19 116.833   1
   1 -14   3 2742.49 186.577   1
   1 -14   3 2695.24 212.578   1
  -1 -14  -3 2430.22 195.838   1
  -1 -14  -3 2593.24 205.601   1
   1  14   3 3119.21 227.472   1
   1  14   3 2442.11 197.997   1
  -1  14  -3 2805.07 189.487   1
  -1  14  -3 2551.62 207.353   1
   1 -14   4 1592.93 134.293   1
   1 -14   4 1693.99 172.465   1
  -1 -14  -4 1799.43 168.148   1
  -1 -14  -4 1289.74 148.404   1
   1  14   4 2049.75 177.190   1
   1  14   4 1573.21 159.168   1
  -1  14  -4 1427.41 127.128   1
  -1  14  -4 1608.26 165.206   1
   1 -14   5 2325.40 167.928   1
   1 -14   5 2420.21 207.102   1
  -1 -14  -5 2348.56 201.377   1
  -1 -14  -5 2618.90 204.130   1
   1  14   5 2913.01 224.687   1
   1  14   5 2666.14 200.563   1
  -1  14  -5 2563.51 210.200   1
  -1  14  -5 2429.60 167.709  -1
   1 -14   6    8.87  39.330   1
  -1 -14  -6  -29.24  40.989   1
  -1 -14  -6   51.50  59.606   1
   1  14   6   78.72  54.412  -1
   1  14   6  -20.43  34.136   1
  -1  14  -6  -34.86  26.155   1
   1 -14   7 9715.26 429.599   1
  -1 -14  -7 9615.13 460.262   1
  -1 -14  -7 9777.84 494.993   1
   1  14   7 9583.84 484.981   1
   1  14   7 9915.51 469.649   1
  -1  14  -7 9468.08 423.654   1
  -1  14  -7 9921.77 513.141   1
   1 -14   8 2275.03 201.908   1
   1 -14   8 2104.82 155.726   1
  -1 -14  -8 1748.12 160.544   1
  -1 -14  -8 2166.14 196.683   1
   1  14   8 2282.54 203.786   1
   1  14   8 1902.69 161.170  -1
  -1  14  -8 1807.57 182.259   1
  -1  14  -8 2187.11 149.656   1
   1 -14  10 5328.53 275.250   1
   1 -14  10 5316.01 333.229   1
  -1 -14 -10 5021.90 285.231   1
  -1 -14 -10 5106.38 327.597   1
   1  14  10 5222.15 328.222   1
   1  14  10 4984.35 280.882   1
  -1  14 -10 5704.00 282.134   1
  -1  14 -10 4899.87 317.897   1
   1 -14  11 2228.41 158.010   1
   1 -14  11 2208.07 198.060   1
  -1 -14 -11 2420.84 217.584   1
  -1 -14 -11 2556.94 189.174   1
   1  14  11 2125.47 195.807   1
   1  14  11 2706.82 185.638   1
  -1  14 -11 2153.94 200.626   1
  -1  14 -11 2366.71 156.289   1
   1 -14  12 5359.82 276.095   1
   1 -14  12 5541.30 339.174   1
  -1 -14 -12 5015.64 278.003   1
  -1 -14 -12 5281.60 334.793   1
   1  14  12 5256.57 336.358   1
   1  14  12 5653.94 294.274   1
  -1  14 -12 5378.59 260.012   1
  -1  14 -12 5697.74 353.254   1
   1 -14  13 3923.65 276.157   1
  -1 -14 -13 3648.31 225.281   1
   1  14  13 4752.81 259.825   1
  -1  14 -13 4730.91 315.707   1
   1 -14  14  666.14 113.329   1
   1 -14  14  393.62  75.907   1
  -1 -14 -14  412.08 107.603   1
  -1 -14 -14  485.61  85.012   1
   1  14  14  573.84 112.484   1
   1  14  14  606.38  81.946   1
  -1  14 -14  605.13 114.894   1
  -1  14 -14  500.31  69.024   1
   1 -14  15  196.12  64.393   1
   1 -14  15  155.07  69.869   1
  -1 -14 -15  274.22  75.282   1
  -1 -14 -15  221.06  89.925   1
   1  14  15  224.12  54.944   1
   1  14  15   65.64  63.924   1
  -1  14 -15  254.94  52.628   1
  -1  14 -15  300.63  86.014   1
   1 -14  16  233.89  72.403   1
   1 -14  16  162.39  70.307  -1
  -1 -14 -16  169.62  82.853   1
   1  14  16  126.47  71.277  -1
  -1  14 -16  226.66  76.502   1
  -1  14 -16  183.70  48.905   1
   1 -14  17 2246.24 196.308   1
   1 -14  17 1970.90 163.548   1
  -1 -14 -17 2212.45 166.865   1
  -1 -14 -17 2063.51 211.014   1
   1  14  17 2318.21 216.427   1
   1  14  17 2395.18 160.669  -1
  -1  14 -17 2217.46 136.170   1
  -1  14 -17 2384.54 212.046   1
   1 -14  18 4280.35 255.726   1
  -1 -14 -18 4217.77 247.121   1
  -1 -14 -18 4095.74 303.473   1
   1  14  18 4292.86 308.323   1
   1  14  18 4139.55 222.778   1
  -1  14 -18 4314.76 211.764   1
  -1  14 -18 4505.63 306.852   1
   1 -14  19   29.40  77.034   1
  -1 -14 -19  -46.06  62.109   1
   1  14  19  -17.87  55.788   1
   1  14  19   45.34  42.365   1
  -1  14 -19   -2.38  45.526   1
   1 -14  20 1818.83 177.472   1
   1  14  20 1831.04 127.034   1
  -1  14 -20 1694.30 178.755   1
  -1  14 -20 1773.47 120.588   1
   1 -14  21 2283.16 204.724   1
  -1 -14 -21 2687.42 238.548   1
  -1  14 -21 2221.21 137.140   1
   1 -14  22   16.34  98.185   1
  -1 -14 -22  -19.19  66.552   1
   1  14  22  -45.53  52.941   1
  -1  14 -22   23.20  51.940   1
  -1  14 -22   38.20  47.559   1
   1 -14  23   28.74  92.146   1
  -1 -14 -23   16.10  65.770   1
   1  14  23   24.68  49.844   1
   1  14  23   -3.48  44.024   1
  -1  14 -23   69.43  67.803   1
  -1  14 -23   10.32  45.526   1
   1 -14  24  -67.65  87.140   1
  -1 -14 -24  -15.96  57.509   1
   1  14  24    0.24  44.430   1
   1  14  24   40.05  56.633   1
  -1  14 -24   27.99  50.438   1
  -1  14 -24   69.21  59.668   1
   1 -14  25  392.37 107.415   1
  -1 -14 -25  317.58 107.979   1
   1  14  25  515.96 108.385   1
   1  14  25  814.77  92.178   1
  -1  14 -25  712.77  99.061   1
   1 -14  26  -31.07  94.055   1
  -1 -14 -26  -52.88  50.250   1
   1  14  26   30.25  45.526   1
  -1  14 -26 -123.69  52.785   1
  -1 -14 -27  166.11  67.584   1
   1  14  27  201.91  71.777   1
   1 -15 -26  151.75  74.437   1
  -1  15  26  102.63  57.415   1
  -1  15  26  288.80  72.466   1
   1 -15 -25   65.68  59.887   1
  -1  15  25   78.13  60.638   1
  -1  15  25   24.79  49.562   1
  -1 -15  24 1867.02 174.186   1
   1  15 -24 2712.45 173.154   1
  -1  15  24 2726.53 172.935   1
  -1  15  24 2278.16 211.733   1
   1 -15 -23   11.00  66.614   1
  -1 -15  23  121.15  77.440   1
   1  15 -23  161.48  51.721   1
  -1  15  23   86.83  57.384   1
   1 -15 -22  191.96  91.833   1
   1  15 -22  142.46  52.722  -1
   1  15 -22  170.96  67.428   1
  -1  15  22  169.52  57.666   1
  -1  15  22  279.63  93.680   1
   1 -15 -21  372.34 108.104   1
   1  15 -21  693.99 117.897   1
  -1  15  21  655.51  86.420   1
   1 -15 -20  196.56  93.742   1
  -1 -15  20  305.35  78.504   1
   1  15 -20  269.40  81.289  -1
   1  15 -20  314.77  61.045   1
  -1  15  20  326.03  67.678   1
  -1  15  20  307.13  86.890   1
   1 -15 -19 1071.96 128.410   1
   1 -15 -19  966.21 161.514   1
  -1 -15  19  902.06 112.672   1
   1  15 -19 1241.86 101.470   1
   1  15 -19  841.68 131.258   1
  -1  15  19 1277.22 107.134   1
  -1  15  19 1064.45 148.248   1
   1 -15 -18   23.93  56.821   1
   1 -15 -18   42.99  75.563   1
  -1 -15  18   57.17  58.542   1
   1  15 -18   56.26  41.740  -1
  -1  15  18   40.18  61.859   1
  -1  15  18  146.53  51.220   1
   1 -15 -17  550.06 125.970   1
   1 -15 -17  448.69  87.171   1
  -1 -15  17  574.78  89.393   1
   1  15 -17  511.58 110.388   1
   1  15 -17  471.21  68.022   1
  -1  15  17  490.61  71.589   1
  -1  15  17  485.92 107.259   1
   1 -15 -16  316.96  98.905   1
   1 -15 -16  314.46  75.657   1
   1  15 -16  327.28  93.460   1
  -1  15  16  245.40  57.228   1
  -1  15  16  227.03  81.133   1
   1 -15 -15 1765.96 149.937   1
  -1 -15  15 1606.69 138.047   1
   1  15 -15 1505.32 175.845   1
   1  15 -15 1687.42 125.000   1
  -1  15  15 1964.64 139.268   1
  -1  15  15 1803.50 187.453   1
   1 -15 -14   53.79  74.499   1
   1 -15 -14  -28.65  51.032   1
  -1 -15  14   16.37  48.717   1
   1  15 -14   -3.31  45.776   1
   1  15 -14   25.07  41.458   1
  -1  15  14  -21.76  47.966   1
  -1  15  14    7.57  31.039   1
   1 -15 -13 3676.47 227.034   1
   1 -15 -13 3426.15 259.042   1
  -1 -15  13 3463.70 261.827   1
  -1 -15  13 3310.38 204.818   1
   1  15 -13 3660.82 275.375   1
   1  15 -13 3748.43 213.329   1
  -1  15  13 3432.41 199.624   1
  -1  15  13 3354.19 244.024   1
   1 -15 -12  638.92 124.906   1
   1 -15 -12  594.49  89.017   1
  -1 -15  12  729.04 123.373   1
  -1 -15  12  661.14  98.811   1
   1  15 -12  593.24  79.818   1
   1  15 -12  860.76 134.512   1
  -1  15  12  585.11 109.606  -1
  -1  15  12  801.94  95.432   1
   1 -15 -11 5394.24 334.167   1
   1 -15 -11 4627.65 261.170   1
  -1 -15  11 4799.74 265.331   1
   1  15 -11 5550.68 283.667   1
  -1  15  11 5012.51 316.645   1
  -1  15  11 5381.72 281.696   1
   1 -15 -10  227.88  85.044   1
   1 -15 -10  160.01  61.671   1
  -1 -15  10  258.01  66.489   1
  -1 -15  10   55.98  59.418   1
   1  15 -10   55.57  75.438   1
   1  15 -10  176.44  51.408   1
   1 -15  -9 3879.85 239.142   1
   1 -15  -9 4662.07 305.006   1
  -1 -15   9 4361.70 303.129   1
  -1 -15   9 4292.86 246.495   1
   1  15  -9 4809.13 325.094   1
   1  15  -9 4680.85 259.418   1
  -1  15   9 4449.31 252.127   1
  -1  15   9 4486.85 290.738   1
   1 -15  -8  398.94 106.977   1
   1 -15  -8  551.00  90.206   1
  -1 -15   8  364.83  97.215   1
  -1 -15   8  359.82  78.567   1
   1  15  -8  371.71  96.965   1
   1  15  -8  403.00  71.370   1
  -1  15   8  492.80  96.589   1
  -1  15   8  494.99  85.388   1
   1 -15  -7  121.75  69.806   1
  -1 -15   7   72.34  65.019   1
   1  15  -7  127.35  67.115   1
  -1  15   7   96.34  67.240   1
   1 -15  -6   -5.64  59.230   1
  -1 -15   6   59.17  60.357  -1
  -1 -15   6   43.49  50.594   1
   1  15  -6   -3.33  56.884   1
  -1  15   6   40.11  50.031   1
  -1 -15   5 1237.17 128.817   1
  -1 -15   5  876.09 135.200   1
   1  15  -5 1157.07 120.275   1
   1  15  -5 1035.67 145.619   1
  -1  15   5 1289.74 139.299   1
   1 -15  -4  12716. 596.996   1
  -1 -15   4  11830. 531.601   1
  -1 -15   4  12563. 602.941  -1
   1  15  -4  12115. 538.172   1
   1  15  -4  11358. 550.375   1
  -1  15   4  13298. 598.560   1
   1 -15  -3  582.92 103.035   1
   1 -15  -3  422.72  92.084   1
  -1 -15   3  652.06 101.627   1
  -1 -15   3  500.00 105.569   1
   1  15  -3  553.50  88.986   1
   1  15  -3  453.69 100.939   1
  -1  15   3  373.90  88.861   1
  -1  15   3  693.37 101.220   1
   1 -15  -2   68.71  58.041   1
   1 -15  -2   91.52  58.604   1
  -1 -15   2   40.96  46.652   1
  -1 -15   2    0.24  42.616   1
   1  15  -2   94.27  47.466   1
   1  15  -2   67.21  53.567   1
  -1  15   2   19.98  51.095   1
  -1  15   2   53.69  46.558   1
   1 -15  -1 1464.33 141.301   1
   1 -15  -1 1247.18 149.030   1
  -1 -15   1 1305.07 157.353   1
  -1 -15   1 1277.53 137.390   1
   1  15  -1 1420.21 160.263   1
   1  15  -1 1259.39 133.010   1
  -1  15   1 1096.37 147.434   1
  -1  15   1 1346.99 134.762   1
   1 -15   0   72.47  57.196   1
   1 -15   0   47.65  46.339   1
  -1 -15   0    3.90  50.563   1
  -1 -15   0   52.66  53.317   1
   1  15   0   67.30  46.308   1
  -1  15   0   80.23  44.243   1
   1 -15   1  133.60  55.601   1
  -1 -15  -1  198.69  75.970   1
  -1 -15  -1  167.02  64.894   1
   1  15   1  154.10  62.547   1
   1  15   1  274.37  72.872   1
  -1  15  -1  125.31  48.185   1
   1 -15   2 1383.60 134.637   1
  -1 -15  -2 1288.80 145.306   1
  -1 -15  -2 1326.34 153.974   1
   1  15   2 1473.72 150.438   1
   1  15   2 1387.04 148.842   1
  -1  15  -2 1188.98 121.057   1
   1 -15   3  -24.86  38.392   1
   1 -15   3  116.40  68.335   1
  -1 -15  -3   13.01  48.310   1
  -1 -15  -3  -39.80  55.914   1
   1  15   3   42.71  54.099   1
   1  15   3    1.15  35.732   1
  -1  15  -3  -46.53  47.591   1
  -1  15  -3   -4.72  30.163   1
   1 -15   4  556.95  89.987   1
   1 -15   4  523.78 108.260   1
  -1 -15  -4  675.53 114.393   1
  -1 -15  -4  337.61  93.116   1
   1  15   4  536.61  98.967   1
   1  15   4  480.91  90.019   1
  -1  15  -4  309.14  83.949  -1
  -1  15  -4  535.98  79.662   1
   1 -15   5 1209.95 151.877   1
   1 -15   5 1384.85 129.255   1
  -1 -15  -5 1306.94 145.119   1
  -1 -15  -5 1006.57 137.828   1
   1  15   5 1119.21 140.770   1
   1  15   5 1176.47 136.733   1
  -1  15  -5 1272.21 118.554   1
  -1  15  -5 1534.73 165.676   1
   1 -15   6 4133.29 236.921   1
   1 -15   6 3792.24 272.903  -1
  -1 -15  -6 3642.05 261.796   1
  -1 -15  -6 3469.96 235.544   1
   1  15   6 4339.80 288.517   1
   1  15   6 4086.35 257.321   1
  -1  15  -6 4092.61 282.040   1
  -1  15  -6 4055.06 234.074   1
   1 -15   7  167.33  73.091   1
   1 -15   7  228.88  67.303  -1
  -1 -15  -7  254.79  75.563   1
  -1 -15  -7  230.79  88.830   1
   1  15   7  290.68  81.477   1
   1  15   7  112.08  66.489   1
  -1  15  -7  269.52  86.420   1
  -1  15  -7  338.55  63.141   1
   1 -15   8  559.45  90.551   1
   1 -15   8  847.31 133.542  -1
  -1 -15  -8  626.09 121.902   1
  -1 -15  -8  695.24 105.288   1
   1  15   8  912.08 131.696   1
   1  15   8  807.57 106.445   1
  -1  15  -8  707.76 115.957   1
  -1  15  -8  851.38  94.587   1
   1 -15   9 1663.01 175.094   1
   1 -15   9 1442.74 126.909   1
  -1 -15  -9 1669.27 154.693   1
   1  15   9 1649.87 148.623   1
  -1  15  -9 1846.37 138.673   1
  -1  15  -9 1792.86 187.672   1
   1 -15  10  742.18  97.403   1
   1 -15  10  664.89 121.026   1
  -1 -15 -10  622.34  98.811   1
   1  15  10  956.82 112.422   1
   1  15  10  784.10 137.422   1
  -1  15 -10  802.25 134.981   1
   1 -15  11 2193.99 201.689   1
   1 -15  11 2251.56 179.599   1
  -1 -15 -11 2137.36 171.402   1
  -1 -15 -11 1977.16 198.592   1
   1  15  11 1986.54 156.164   1
   1  15  11 1932.73 189.706   1
  -1  15 -11 2310.70 209.762   1
  -1  15 -11 2084.79 144.587   1
   1 -15  12  805.69 129.412   1
  -1 -15 -12  747.18 102.878   1
  -1 -15 -12  752.19 133.104   1
   1  15  12  815.71  97.465   1
   1  15  12 1066.96 138.830  -1
  -1  15 -12  934.29 135.701   1
  -1  15 -12  891.43  90.050   1
   1  15  13   29.96  58.104   1
   1  15  13   54.32  42.929   1
  -1  15 -13   29.80  57.697   1
  -1  15 -13   67.21  39.456   1
   1 -15  14 3629.53 265.206   1
   1 -15  14 3857.94 231.320   1
  -1 -15 -14 4039.42 289.799   1
   1  15  14 3842.30 282.196   1
   1  15  14 4258.44 241.395   1
  -1  15 -14 4192.74 215.269   1
  -1  15 -14 4105.13 293.898   1
   1 -15  15   47.59  57.384   1
   1 -15  15    6.50  53.504   1
  -1 -15 -15   27.75  63.048   1
  -1 -15 -15   17.52  56.884   1
   1  15  15   41.55  56.226   1
   1  15  15   98.22  46.621   1
  -1  15 -15  -41.05  44.837   1
  -1  15 -15   99.91  43.429   1
   1 -15  16   89.21  63.548   1
  -1 -15 -16  222.40  88.736   1
  -1 -15 -16  150.38  67.397   1
  -1  15 -16  131.63  46.464   1
  -1  15 -16  122.97  66.833   1
   1 -15  17   -2.85  59.324   1
  -1 -15 -17  -10.95  68.680   1
   1  15  17   33.35  45.275   1
   1  15  17   44.40  58.354   1
  -1  15 -17   32.79  51.533   1
  -1  15 -17   56.79  39.956   1
   1 -15  18 1589.17 151.721   1
  -1 -15 -18 1509.70 202.346   1
   1  15  18 1813.52 137.390   1
   1 -15  19 7787.85 391.739   1
  -1 -15 -19 7352.93 430.538   1
   1  15  19 7662.70 439.299   1
   1  15  19 7734.66 347.622   1
  -1  15 -19 9396.11 530.350   1
  -1  15 -19 7900.49 337.609   1
   1 -15  20  690.24 123.654   1
  -1 -15 -20  892.05 143.554   1
   1  15  20  834.48 133.417   1
  -1  15 -20  977.16 145.682   1
  -1  15 -20  853.88  87.609   1
   1 -15  21 4665.20 288.172   1
  -1 -15 -21 4483.73 303.817   1
   1  15  21 5353.56 262.422   1
   1  15  21 4396.12 310.607   1
  -1  15 -21 5250.31 333.854  -1
  -1  15 -21 5472.46 259.480   1
  -1 -15 -22  113.49  84.762   1
   1  15  22  283.42  65.832   1
   1  15  22   59.45  73.811   1
  -1  15 -22  128.72  65.519   1
   1 -15  23  488.74 112.985   1
  -1 -15 -23  523.78 125.469   1
   1  15  23  731.54  91.740   1
  -1  15 -23  612.95 113.173   1
  -1  15 -23  668.65  88.047   1
   1 -15  24   54.60  94.055   1
  -1 -15 -24   94.62  69.211   1
   1  15  24   71.81  56.665   1
   1  15  24  -56.38  43.054   1
  -1  15 -24   28.45  58.573   1
   1 -15  25  247.06 107.947   1
  -1 -15 -25  106.20  72.059   1
   1  15  25  264.58  77.816   1
  -1  15 -25  340.43  89.831   1
   1 -16 -23   70.84  64.268   1
  -1  16  23   68.43  64.017   1
  -1  16  23  200.47  78.848   1
   1 -16 -22  329.79  96.527   1
  -1 -16  22  458.39  99.781   1
   1  16 -22  672.09  93.617   1
  -1  16  22  529.10 119.931   1
  -1  16  22  825.41  98.342   1
   1 -16 -21   45.96  64.143   1
  -1 -16  21   79.00  62.140   1
   1  16 -21    1.48  47.653   1
  -1  16  21   49.12  57.947   1
   1 -16 -20   15.68  71.808   1
  -1 -16  20  -46.71  51.815   1
   1  16 -20  -15.95  38.267   1
   1  16 -20   10.36  51.189   1
  -1  16  20    1.47  46.464   1
  -1  16  20   22.35  49.468   1
   1 -16 -19  222.37 102.253   1
   1  16 -19  343.55  94.274   1
  -1  16  19  285.48  67.272   1
  -1  16  19  254.85  91.771   1
   1 -16 -18   17.39  71.652   1
  -1 -16  18   17.24  53.442   1
   1  16 -18   75.63  64.362   1
  -1  16  18  145.93  56.289   1
  -1  16  18  174.44  71.808   1
   1 -16 -17   20.94  63.861   1
   1 -16 -17    6.95  64.205   1
  -1 -16  17  104.22  54.975  -1
   1  16 -17   42.62  50.782   1
   1  16 -17   18.18  32.760  -1
  -1  16  17   34.32  48.373   1
  -1  16  17   44.77  55.319   1
   1 -16 -16  186.14  76.721   1
   1 -16 -16   68.71  88.767   1
  -1 -16  16  133.98  62.922   1
   1  16 -16  210.04  52.128   1
   1  16 -16  215.33  85.826   1
  -1  16  16  222.34  60.951   1
  -1  16  16  138.80  69.962   1
   1 -16 -15  979.04 159.355   1
   1 -16 -15  868.27 117.929   1
  -1 -16  15  906.44 110.294   1
   1  16 -15 1069.77 149.155   1
   1  16 -15 1010.01  95.432   1
  -1  16  15 1104.19 146.621   1
   1 -16 -14  288.05 110.138  -1
   1 -16 -14  437.11  87.578   1
  -1 -16  14  313.20  76.314   1
   1  16 -14  403.94  98.905   1
   1  16 -14  327.60  61.984   1
  -1  16  14  293.05  61.859   1
  -1  16  14  308.98  82.572   1
   1 -16 -13 2855.75 244.681   1
   1 -16 -13 2717.46 193.554   1
   1  16 -13 2438.98 221.495   1
  -1  16  13 3041.92 239.612   1
  -1  16  13 2864.52 177.190   1
   1 -16 -12 2030.97 170.651   1
   1  16 -12 2294.74 218.805   1
   1  16 -12 1925.22 147.090   1
  -1  16  12 1739.99 136.483   1
   1 -16 -11 3141.42 252.190   1
   1 -16 -11 2520.02 184.918   1
  -1 -16  11 3060.38 212.140   1
   1  16 -11 3111.39 195.338   1
   1  16 -11 2776.28 241.458   1
  -1  16  11 3091.67 199.030   1
  -1  16  11 3285.35 248.029   1
   1 -16 -10 1066.64 122.559  -1
   1 -16 -10 1295.99 176.752   1
  -1 -16  10 1294.74 125.156   1
  -1 -16  10  922.09 139.518   1
   1  16 -10 1140.49 112.015   1
   1  16 -10 1363.58 170.557   1
  -1  16  10 1244.68 119.305   1
  -1  16  10 1239.05 152.034   1
   1 -16  -9  506.88  89.049   1
   1 -16  -9  411.45 112.265   1
  -1 -16   9  563.20  89.737   1
  -1 -16   9  335.42  99.468   1
   1  16  -9  452.13  76.158   1
   1  16  -9  591.99 119.493   1
  -1  16   9  557.57  85.857   1
  -1  16   9  560.70 105.163   1
   1 -16  -8 2712.45 229.193   1
   1 -16  -8 2462.14 185.513   1
  -1 -16   8 2181.47 164.330   1
  -1 -16   8 2283.16 216.771   1
   1  16  -8 2127.03 207.822   1
   1  16  -8 2579.16 181.977  -1
  -1  16   8 2308.82 196.026   1
  -1  16   8 2363.26 178.817   1
   1 -16  -7 4543.17 271.902   1
   1 -16  -7 4392.99 285.075   1
  -1 -16   7 4649.56 270.870   1
   1  16  -7 4730.91 266.333   1
  -1  16   7 4699.62 275.782   1
  -1  16   7 4824.78 297.340   1
   1 -16  -6  434.61  99.249   1
   1 -16  -6  388.30  86.514   1
  -1 -16   6  558.20  94.211   1
  -1 -16   6  480.60 108.573   1
   1  16  -6  287.27  92.929   1
   1  16  -6  582.60  86.045   1
  -1  16   6  450.56  89.612   1
  -1  16   6  461.51  88.298  -1
   1 -16  -5   21.86  47.935   1
   1 -16  -5  111.61  67.052   1
  -1 -16   5   72.97  63.861   1
  -1 -16   5   13.78  50.282   1
   1  16  -5   80.41  59.574   1
   1  16  -5   35.95  36.796   1
  -1  16   5   37.27  45.369   1
  -1  16   5   41.83  48.874   1
   1 -16  -4  -57.63  46.715   1
   1 -16  -4   47.37  46.777   1
  -1 -16   4  -39.61  39.456   1
  -1 -16   4   38.64  53.254   1
   1  16  -4  -14.75  48.154   1
   1  16  -4    1.64  32.447   1
  -1  16   4    8.33  41.114  -1
  -1  16   4   18.04  37.171   1
   1 -16  -3  277.06  79.224   1
   1 -16  -3  197.15  70.651   1
  -1 -16   3  206.95  83.667   1
  -1 -16   3  323.53  79.787   1
   1  16  -3  272.50  67.710   1
   1  16  -3  358.89 102.503   1
  -1  16   3  231.48  72.559   1
  -1  16   3  327.91  73.748   1
   1 -16  -2   20.68  49.499   1
   1 -16  -2   57.01  58.073   1
  -1 -16   2  109.98  64.643  -1
  -1 -16   2   98.62  64.362   1
   1  16  -2   25.26  60.106   1
   1  16  -2  116.83  51.471   1
  -1  16   2   70.59  46.026   1
  -1  16   2   13.67  47.841  -1
   1 -16  -1   10.88  45.244   1
   1 -16  -1  -43.12  45.213   1
  -1 -16   1  -20.90  44.618   1
  -1 -16   1    6.19  49.218   1
   1  16  -1   10.39  44.900   1
  -1  16   1   -6.32  40.864   1
  -1  16   1  100.59  57.196   1
   1 -16   0  670.84 115.707   1
   1 -16   0  491.55  91.395   1
  -1 -16   0  480.91 107.009   1
   1  16   0  418.65  96.120   1
   1  16   0  736.54 108.385   1
  -1  16   0  617.02 104.881   1
  -1  16   0  784.42 102.096   1
   1 -16   1 2530.97 217.240   1
   1 -16   1 2706.19 194.024   1
  -1 -16  -1 2598.25 212.328   1
   1  16   1 2474.03 204.130   1
   1  16   1 2728.72 217.490   1
  -1  16  -1 2940.55 204.161   1
   1 -16   2  343.24  92.428  -1
   1 -16   2  418.65  82.353   1
  -1 -16  -2  196.90  80.632  -1
   1  16   2  298.15  84.512   1
   1  16   2  392.37  94.931   1
  -1  16  -2  279.69  93.148   1
  -1  16  -2  460.58  77.722   1
   1 -16   3 1718.71 182.040   1
   1 -16   3 1663.33 147.716   1
   1  16   3 1892.99 172.966   1
   1  16   3 1727.47 166.990   1
  -1  16  -3 1876.72 150.939   1
  -1  16  -3 1935.23 188.110   1
   1 -16   4  699.94 124.750   1
   1 -16   4  650.19  96.934   1
  -1 -16  -4  573.53 131.633   1
   1  16   4  708.07 107.415   1
   1  16   4  906.76 122.559   1
  -1  16  -4  642.36  85.263   1
  -1  16  -4  590.74 115.081   1
   1 -16   5 1166.14 122.778  -1
   1 -16   5 1154.88 151.752   1
  -1 -16  -5 1347.62 160.294   1
  -1 -16  -5 1119.52 138.798   1
   1  16   5 1356.38 145.119   1
   1  16   5 1510.64 150.094   1
  -1  16  -5 1557.88 172.246   1
  -1  16  -5 1486.86 130.382   1
   1 -16   6  162.92  57.071   1
   1 -16   6  130.54  74.030   1
  -1 -16  -6  134.89  65.113   1
  -1 -16  -6  105.16  72.528  -1
   1  16   6   56.32  51.377   1
   1  16   6  108.98  55.788   1
  -1  16  -6  133.92  46.871   1
  -1  16  -6   60.26  64.299   1
   1 -16   7 1274.40 166.927   1
  -1 -16  -7 1227.47 160.669   1
  -1 -16  -7 1438.98 152.597   1
   1  16   7 1271.28 133.072  -1
   1  16   7 1261.26 145.181  -1
  -1  16  -7 1439.30 169.211   1
   1 -16   8  242.37  85.826   1
  -1 -16  -8  217.15  71.245   1
  -1 -16  -8  304.60 104.224   1
   1  16   8  303.38  82.916   1
   1  16   8  314.14  73.561   1
  -1  16  -8  384.86  64.737   1
  -1  16  -8  260.20  83.949   1
   1 -16   9  110.98  71.402   1
   1 -16   9   81.57  54.161   1
  -1 -16  -9   98.53  73.905   1
  -1 -16  -9   29.59  51.032   1
  -1  16  -9   17.47  29.800   1
  -1  16  -9   15.08  48.655   1
   1 -16  10  -21.96  38.048   1
   1 -16  10  -33.54  46.683   1
  -1 -16 -10  -58.95  57.259   1
   1  16  10   37.64  45.494   1
  -1  16 -10  -36.20  51.345   1
  -1  16 -10  -19.24  39.956   1
   1 -16  11  244.21  72.309   1
  -1 -16 -11  507.20 119.180  -1
  -1 -16 -11  336.67  84.230   1
   1  16  11  422.72  95.494   1
   1  16  11  537.55  83.949   1
  -1  16 -11  412.70  66.927   1
   1 -16  12  101.13  63.767   1
   1 -16  12   59.98  54.631   1
  -1 -16 -12   65.71  50.688   1
  -1 -16 -12   67.68  75.094   1
   1  16  12   45.59  43.148   1
   1  16  12  123.22  71.621   1
  -1  16 -12   27.97  54.506   1
  -1  16 -12  111.73  43.961   1
   1 -16  13  925.53 113.110   1
   1 -16  13  843.87 135.388   1
  -1 -16 -13  862.01 110.325   1
  -1 -16 -13  755.63 143.429   1
   1  16  13  855.44 128.817   1
   1  16  13  880.79 105.757   1
  -1  16 -13  972.78  92.584   1
  -1  16 -13 1094.80 154.286   1
   1 -16  14  152.94  59.856   1
  -1 -16 -14  176.09  88.329   1
   1  16  14   85.45  46.058   1
   1  16  14   16.68  44.118   1
  -1  16 -14  104.00  44.211   1
  -1  16 -14  -28.79  54.944   1
   1 -16  15 1142.36 127.065   1
  -1 -16 -15 1032.54 163.892  -1
   1  16  15 1381.10 121.183   1
   1  16  15 1276.59 157.134   1
  -1  16 -15 1455.26 175.876   1
   1 -16  16   76.91  59.168   1
   1  16  16  116.24  46.934   1
  -1  16 -16   96.28  70.432   1
  -1  16 -16  163.86  50.313   1
   1 -16  17 2611.70 189.831   1
  -1 -16 -17 2547.56 236.890   1
   1  16  17 3397.99 260.982   1
   1  16  17 3516.89 208.823   1
  -1  16 -17 3347.93 179.912   1
  -1  16 -17 3682.72 289.393   1
   1 -16  18  291.77  85.889   1
  -1 -16 -18  231.32  95.870   1
   1  16  18  383.29 102.972   1
  -1  16 -18  326.66  91.990   1
  -1  16 -18  330.73  60.357   1
   1 -16  19   51.50  75.000   1
  -1 -16 -19   35.51  73.185   1
   1  16  19  124.16  53.723   1
   1  16  19    9.44  56.508   1
  -1  16 -19  135.23  51.533   1
  -1  16 -19  114.64  73.029   1
   1 -16  20  663.64 129.599   1
  -1 -16 -20  435.54 107.134   1
   1  16  20  685.86 132.290   1
   1  16  20  914.58 100.156   1
  -1  16 -20  654.25 115.895   1
   1 -16  21  -23.60  81.164   1
  -1 -16 -21    3.74  55.507   1
   1  16  21  -48.37  52.785   1
   1  16  21   -4.89  52.128   1
  -1  16 -21  -14.67  46.183   1
  -1  16 -21  104.69  56.477   1
   1 -16  22  474.34 116.708   1
  -1 -16 -22  393.62  95.995   1
   1  16  22  651.75 112.171   1
   1  16  22  967.77 114.362   1
  -1  16 -22  785.36 108.072   1
   1 -16  23    8.59  78.567   1
  -1 -16 -23   31.48  60.482   1
   1  16  23  121.34  65.081   1
  -1  16 -23  137.80  72.246   1
  -1 -17  20  266.71  80.507   1
   1  17 -20  474.97  85.044   1
  -1  17  20  463.08  91.020   1
  -1  17  20  177.19  74.437  -1
   1 -17 -19    1.14  62.109   1
  -1 -17  19  119.12  66.740   1
   1  17 -19  178.13  62.484  -1
  -1  17  19   89.52  64.049   1
  -1  17  19  101.16  66.114   1
   1 -17 -18   17.17  78.379   1
  -1 -17  18  -27.32  43.492   1
   1  17 -18  -14.78  38.736   1
  -1  17  18  -52.38  47.215   1
  -1  17  18   49.59  57.916   1
   1 -17 -17  538.80 132.259   1
  -1 -17  17  722.78 108.542   1
   1  17 -17  971.53 100.594   1
  -1  17  17 1173.97 113.736   1
   1 -17 -16   39.77  81.696   1
  -1 -17  16   43.46  52.816   1
   1  17 -16  104.35  64.456   1
   1  17 -16    5.32  39.143   1
  -1  17  16   86.86  48.936   1
  -1  17  16   55.07  65.801   1
   1 -17 -15   58.76  59.449   1
   1 -17 -15  128.44  89.049   1
  -1 -17  15   44.81  50.782   1
   1  17 -15   65.68  39.456   1
   1  17 -15   23.41  47.340   1
  -1  17  15  104.38  55.663   1
  -1  17  15   81.23  66.458   1
   1 -17 -14   38.33  71.277   1
   1 -17 -14   41.27  63.798   1
  -1 -17  14   68.84  51.377   1
   1  17 -14  -48.31  53.629   1
   1  17 -14  107.01  43.210   1
  -1  17  14   62.42  47.340   1
  -1  17  14   80.26  62.985   1
   1 -17 -13 1059.45 156.946   1
  -1 -17  13  931.16 107.353   1
   1  17 -13 1099.50 103.661   1
  -1  17  13 1048.50 107.228   1
  -1  17  13 1009.70 140.238   1
   1 -17 -12  215.18 104.318   1
   1 -17 -12   37.05  64.143   1
  -1 -17  12   26.30  56.758  -1
   1  17 -12   68.34  69.931   1
   1  17 -12  136.83  48.185   1
  -1  17  12  107.42  64.236   1
   1 -17 -11 1665.20 182.572   1
   1 -17 -11 1297.87 132.572   1
  -1 -17  11 1483.73 135.888   1
   1  17 -11 1473.72 180.820   1
   1  17 -11 1814.45 141.145   1
  -1  17  11 1464.95 132.947   1
  -1  17  11 1181.48 153.035   1
   1 -17 -10  681.79 103.661   1
   1 -17 -10  661.76 130.601  -1
   1  17 -10  779.41 133.417   1
  -1  17  10  858.89 105.350   1
  -1  17  10  516.58 105.851   1
   1 -17  -9  128.19  59.731   1
   1 -17  -9   84.17  71.683   1
  -1 -17   9   26.77  46.683   1
   1  17  -9   14.84  35.012  -1
   1  17  -9   61.76  63.955   1
  -1  17   9   58.23  43.523  -1
  -1  17   9   78.41  52.159   1
   1 -17  -8  459.32  89.268  -1
  -1 -17   8  551.94  90.206   1
   1  17  -8  603.25 124.092   1
   1  17  -8  744.99  94.118   1
  -1  17   8  455.88  83.636   1
   1 -17  -7    5.92  44.681   1
  -1 -17   7   61.20  49.218   1
   1  17  -7   24.49  60.138   1
   1  17  -7   24.92  33.073   1
  -1  17   7   32.23  47.153   1
   1 -17  -6  302.03  87.797   1
   1 -17  -6  329.16  80.757   1
  -1 -17   6  379.85  83.448   1
  -1 -17   6  211.61  83.698   1
   1  17  -6  445.24  75.970   1
   1  17  -6  408.01 104.255   1
  -1  17   6  245.43  70.838   1
  -1  17   6  350.12  81.821   1
   1 -17  -5  994.05 132.853   1
   1 -17  -5  979.66 134.950   1
  -1 -17   5 1112.33 132.102   1
  -1 -17   5  936.48 150.438   1
   1  17  -5 1125.16 117.178   1
   1  17  -5 1297.87 156.883   1
  -1  17   5 1103.57 127.159   1
  -1  17   5 1000.00 122.966   1
   1 -17  -4   66.65  59.637   1
   1 -17  -4  231.41  82.103   1
  -1 -17   4  183.04  82.697   1
  -1 -17   4  168.43  69.462   1
   1  17  -4   68.46  65.957   1
   1  17  -4  160.14  55.382   1
  -1  17   4  195.34  68.899   1
  -1  17   4  151.60  59.731   1
   1 -17  -3  146.03  72.372   1
   1 -17  -3  326.35  86.921   1
  -1 -17   3  283.10  88.360   1
  -1 -17   3  203.32  69.837   1
   1  17  -3  247.37  93.773   1
   1  17  -3  315.39  71.120   1
  -1  17   3  250.69  75.344   1
  -1  17   3  293.30  73.874   1
   1 -17  -2 1256.26 155.163   1
   1 -17  -2 1412.70 151.470   1
  -1 -17   2 1689.61 162.609   1
  -1 -17   2 1119.21 159.699   1
   1  17  -2 1621.09 145.463  -1
  -1  17   2 1451.19 141.520   1
  -1  17   2 1367.65 151.095   1
   1 -17  -1  -65.02  43.648   1
   1 -17  -1   53.44  51.596   1
  -1 -17   1  -30.43  56.977   1
   1  17  -1   93.74  46.089   1
   1  17  -1   41.43  51.001   1
  -1  17   1   -0.08  36.640   1
  -1  17   1   -1.26  40.895  -1
   1 -17   0 1988.73 190.019   1
   1 -17   0 2319.15 187.077   1
  -1 -17   0 1949.62 178.223   1
   1  17   0 1983.73 169.524   1
  -1  17   0 2166.77 192.772   1
  -1  17   0 2494.99 185.888   1
   1 -17   1  689.61 122.215   1
   1 -17   1  711.20 108.448   1
  -1 -17  -1  974.97 134.543   1
   1  17   1  983.10 121.183   1
  -1  17  -1  634.86 114.581   1
  -1  17  -1  827.60 107.603   1
   1 -17   2 2137.36 207.102   1
  -1 -17  -2 1877.34 182.603   1
   1  17   2 2232.79 185.106   1
  -1  17  -2 2116.71 195.150   1
   1 -17   3 1797.56 192.334   1
  -1 -17  -3 1813.20 184.825   1
   1  17   3 1898.62 170.463   1
  -1  17  -3 2327.91 211.921   1
   1 -17   4  147.78  73.404   1
   1 -17   4   75.13  58.448   1
  -1 -17  -4  238.70  85.200   1
   1  17   4   88.11  55.914   1
   1  17   4  145.18  63.986   1
  -1  17  -4   44.93  74.906   1
  -1  17  -4  188.52  55.163   1
   1 -17   5 1549.12 144.180   1
   1 -17   5 1205.26 156.633   1
  -1 -17  -5  961.51 138.830   1
  -1 -17  -5 1376.09 162.422   1
   1  17   5 1856.69 172.153   1
   1  17   5 1546.93 155.475   1
  -1  17  -5 1810.07 186.765   1
  -1  17  -5 1449.62 128.410   1
   1 -17   6   76.13  57.666   1
   1 -17   6  106.32  58.573   1
  -1 -17  -6   17.01  47.810   1
  -1 -17  -6   58.14  64.706   1
   1  17   6   32.20  49.030   1
   1  17   6    8.37  57.822   1
  -1  17  -6   41.83  36.358   1
  -1  17  -6   45.37  66.740   1
   1 -17   7  296.53  92.835   1
   1 -17   7  321.34  80.663   1
  -1 -17  -7  274.31  92.522   1
  -1 -17  -7  328.54  82.009   1
   1  17   7  317.90  76.971   1
   1  17   7  291.96  82.885   1
  -1  17  -7  310.26  98.498   1
  -1  17  -7  301.31  61.389  -1
   1 -17   8  483.73  90.081   1
  -1 -17  -8  627.35 139.299   1
  -1 -17  -8  527.22  94.806  -1
   1  17   8  496.56  99.155   1
   1  17   8  430.54  83.761   1
  -1  17  -8  492.49  72.653   1
   1 -17   9  458.39 108.511   1
   1 -17   9  404.25  85.294   1
  -1 -17  -9  661.14 129.599   1
  -1 -17  -9  273.00  76.877   1
   1  17   9  487.80  86.671   1
   1  17   9  484.04 103.160   1
  -1  17  -9  610.45 125.031   1
  -1  17  -9  426.47  74.593   1
   1 -17  10   45.06  59.543   1
   1 -17  10   64.64  67.146   1
  -1 -17 -10   55.26  84.168   1
   1  17  10  188.11  76.815   1
   1  17  10   73.09  50.469  -1
  -1  17 -10  114.61  49.499  -1
  -1  17 -10    1.94  63.298   1
   1 -17  11 2879.22 191.771   1
  -1 -17 -11 2742.80 241.802   1
   1  17  11 3207.13 246.652   1
   1  17  11 2956.82 201.533   1
  -1  17 -11 3163.33 182.009   1
  -1  17 -11 3019.40 252.816   1
   1 -17  12  214.96  65.363   1
  -1 -17 -12  166.18  91.521   1
   1  17  12  203.38  79.787   1
   1  17  12  188.39  60.638   1
  -1  17 -12  109.17  70.307   1
  -1  17 -12  176.63  50.344   1
   1  17  13   53.69  43.242   1
  -1  17 -13   58.82  68.648   1
   1 -17  14   28.33  51.502   1
  -1 -17 -14   47.62  76.596   1
   1  17  14    7.70  48.967   1
   1  17  14  -54.54  33.573   1
  -1  17 -14   47.18  40.081   1
  -1  17 -14   50.19  53.755   1
   1 -17  15  573.22 101.220   1
  -1 -17 -15  475.28 126.596   1
   1  17  15  641.11  86.921   1
   1  17  15  550.06 109.919   1
  -1  17 -15  733.10  88.329   1
   1 -17  16    5.35  61.577   1
  -1 -17 -16   28.42  78.629   1
   1  17  16  123.62  53.723   1
   1  17  16   97.37  57.259   1
  -1  17 -16   77.38  47.997   1
  -1  17 -16   -5.38  48.060  -1
   1 -17  17  -54.79  54.224   1
   1  17  17   -7.73  53.160   1
   1  17  17  -57.73  44.368   1
  -1  17 -17   -3.73  50.751   1
  -1  17 -17    9.69  60.419   1
   1 -17  18   -7.83  64.831   1
  -1 -17 -18  -29.50  65.081   1
   1  17  18   29.74  52.503   1
   1  17  18  -26.88  43.179   1
  -1  17 -18    2.44  42.929   1
   1 -17  19  662.39 117.459   1
   1  17  19 1290.05 123.936   1
  -1  17 -19 1117.96 117.397   1
  -1  17 -19  843.55 126.909   1
   1 -17  20   47.93  67.991   1
  -1 -17 -20   73.50  66.051   1
   1  17  20   59.20  50.813   1
   1  17  20   27.34  63.235   1
  -1  17 -20   95.43  59.668   1
  -1 -18  17  707.45 105.914   1
   1  18 -17 1107.63 116.771   1
  -1 -18  16  172.34  67.741   1
   1  18 -16  200.38  68.992   1
  -1 -18  15   79.57  58.448  -1
   1  18 -15   67.27  61.733   1
   1  18 -15   80.91  50.094   1
  -1  18  15  153.91  60.106   1
  -1  18  15   56.23  57.666   1
   1  18 -14  322.28  68.648   1
   1  18 -14  214.24  77.002   1
  -1  18  14  370.78  79.537   1
  -1  18  14  268.15  81.477   1
   1 -18 -13  -64.77  76.502   1
  -1 -18  13  -14.97  53.974   1
   1  18 -13   49.66  53.191   1
   1  18 -13   16.27  54.349   1
  -1  18  13   85.23  51.909   1
  -1  18  13   30.33  49.155   1
   1 -18 -12  240.58  92.584   1
   1 -18 -12  155.66  87.735   1
  -1 -18  12  136.14  62.234   1
   1  18 -12  219.59  77.941   1
   1  18 -12  213.58  59.355   1
  -1  18  12  263.27  65.613   1
  -1  18  12  169.43  71.433   1
   1 -18 -11  592.62 123.811   1
   1 -18 -11  480.91 108.698  -1
  -1 -18  11  787.55 107.322   1
   1  18 -11  661.14 124.687   1
   1  18 -11  827.91  95.588   1
  -1  18  11  828.53 123.842   1
  -1  18  11  778.47  98.279   1
   1 -18 -10  -56.13  68.805   1
   1 -18 -10   -1.22  60.670   1
  -1 -18  10   23.50  59.042   1
   1  18 -10   63.17  60.012   1
   1  18 -10   64.05  42.178   1
  -1  18  10    8.82  49.969   1
  -1  18  10   10.33  43.617   1
   1 -18  -9 1064.77 150.407   1
  -1 -18   9 1101.69 133.385   1
  -1  18   9  995.31 119.649   1
  -1  18   9 1169.27 139.362   1
   1 -18  -8  -20.66  66.176   1
  -1 -18   8   33.64  55.350   1
   1  18  -8  -32.32  25.829   1
   1  18  -8  -91.33  49.124   1
  -1  18   8   84.61  51.439   1
   1 -18  -7   85.76  55.632   1
   1 -18  -7  166.02  77.534   1
  -1 -18   7   -9.27  49.718   1
   1  18  -7   80.38  43.805  -1
   1  18  -7   -6.36  64.049   1
  -1  18   7   85.61  54.036   1
   1 -18  -6  150.91  79.568   1
   1 -18  -6  129.88  65.551   1
  -1 -18   6   90.36  59.387   1
   1  18  -6  194.84  58.229   1
   1  18  -6  149.56  75.407  -1
  -1  18   6   89.24  59.793   1
  -1  18   6  136.64  59.825   1
   1 -18  -5  121.56  71.464   1
   1 -18  -5    8.19  59.418   1
   1  18  -5  277.13  93.711   1
  -1  18   5  151.31  63.204   1
  -1  18   5   86.51  50.344   1
   1 -18  -4  318.84  92.428   1
   1 -18  -4  235.67  80.194   1
  -1 -18   4  345.74  84.637   1
   1  18  -4  301.78 108.260   1
   1  18  -4  447.43  93.335   1
  -1  18   4  423.97  81.571   1
  -1  18   4  422.09  95.150   1
   1 -18  -3 1727.16 169.618   1
   1 -18  -3 1933.67 182.540   1
  -1 -18   3 2306.32 182.321  -1
   1  18  -3 2370.15 178.535   1
  -1  18   3 2077.91 168.554   1
  -1  18   3 2188.05 194.462   1
   1 -18  -2  541.93 111.796   1
[truncated: 3,478,472 more chars]
